# Supplementary material for: Genomic Epidemiology of Vibrio cholerae O139, Zhejiang Province, China, 1994–2018
Source: Emerg Infect Dis. 2022 Nov;28(11):2253–60. doi: 10.3201/eid2811.212066 (PMC9622232; doi:10.3201/eid2811.212066)
Supplement: Appendix 1 — Additional data for study of genomic epidemiology of Vibrio cholerae O139, Zhejiang Province, China, 1994–2018. [file 21-2066-Techapp-s1.xlsx]

## Sheet: Appendix 1 Table 1
Article DOI: https://doi.org/10.3201/eid2811.212066
Genomic Epidemiology of Vibrio cholerae O139, Zhejiang Province, China, 1994–2018
Appendix 1
Appendix 1 Table 1. Metadata of 161 isolates of Vibrio cholerae O139 in this study
Isolate/GenBank accession number	Study	Country	Year
ERR568412	NCBI	Bangladesh	1993
ERR1485277	NCBI	Thailand	1995
ERR568410	NCBI	Bangladesh	1993
ERR1485285	NCBI	Thailand	1995
ERR1485283	NCBI	Thailand	1995
ERR1485293	NCBI	Thailand	1994
ERR1485287	NCBI	Thailand	1995
V77	this study	ZJ(China)	2004
SRR6027688	NCBI	Bangladesh	1993
V14	this study	ZJ(China)	1997
V12	this study	ZJ(China)	1997
8033	this study	ZJ(China)	2008
8035	this study	ZJ(China)	2008
GCA_001257215	NCBI	India	1993
SRR6027695	NCBI	India	1992
16004	this study	ZJ(China)	2015
8034	this study	ZJ(China)	2008
13002	this study	ZJ(China)	2013
13003	this study	ZJ(China)	2013
13005	this study	ZJ(China)	2013
13004	this study	ZJ(China)	2013
14008	this study	ZJ(China)	2014
14009	this study	ZJ(China)	2014
16003	this study	ZJ(China)	2015
13012	this study	ZJ(China)	2013
13006	this study	ZJ(China)	2013
14007	this study	ZJ(China)	2013
13019	this study	ZJ(China)	2013
13001	this study	ZJ(China)	2013
18001	this study	ZJ(China)	2018
18002	this study	ZJ(China)	2018
18003	this study	ZJ(China)	2018
V19	this study	ZJ(China)	1998
14010	this study	ZJ(China)	2014
16005	this study	ZJ(China)	2016
V29	this study	ZJ(China)	1999
V30	this study	ZJ(China)	1999
V20	this study	ZJ(China)	1998
V23	this study	ZJ(China)	1998
V38	this study	ZJ(China)	2000
V45	this study	ZJ(China)	2000
V58	this study	ZJ(China)	2001
GCA_000736845	NCBI	India	1992
ERR1485279	NCBI	Thailand	1995
V37	this study	ZJ(China)	2000
V17	this study	ZJ(China)	1997
V64	this study	ZJ(China)	2002
V66	this study	ZJ(China)	2002
V65	this study	ZJ(China)	2002
V39	this study	ZJ(China)	2000
V47	this study	ZJ(China)	2000
V54	this study	ZJ(China)	2001
V21	this study	ZJ(China)	1998
V79	this study	ZJ(China)	2004
V44	this study	ZJ(China)	2000
V56	this study	ZJ(China)	2001
V83	this study	ZJ(China)	2004
V69	this study	ZJ(China)	2002
V70	this study	ZJ(China)	2002
V48	this study	ZJ(China)	2001
V59	this study	ZJ(China)	2001
V57	this study	ZJ(China)	2001
V24	this study	ZJ(China)	1998
V96	this study	ZJ(China)	2004
V91	this study	ZJ(China)	2004
V89	this study	ZJ(China)	2004
V93	this study	ZJ(China)	2004
V92	this study	ZJ(China)	2004
V71	this study	ZJ(China)	2002
V25	this study	ZJ(China)	1998
V94	this study	ZJ(China)	2004
V68	this study	ZJ(China)	2002
V87	this study	ZJ(China)	2004
8005	this study	ZJ(China)	2008
8036	this study	ZJ(China)	2008
V11	this study	ZJ(China)	1996
V18	this study	ZJ(China)	1998
V43	this study	ZJ(China)	2000
V63	this study	ZJ(China)	2002
V52	this study	ZJ(China)	2001
V34	this study	ZJ(China)	2000
V90	this study	ZJ(China)	2004
V76	this study	ZJ(China)	2004
V81	this study	ZJ(China)	2004
V86	this study	ZJ(China)	2004
V85	this study	ZJ(China)	2004
V46	this study	ZJ(China)	2000
V67	this study	ZJ(China)	2002
V78	this study	ZJ(China)	2004
V80	this study	ZJ(China)	2004
V82	this study	ZJ(China)	2004
V84	this study	ZJ(China)	2004
V95	this study	ZJ(China)	2004
V88	this study	ZJ(China)	2004
8032	this study	ZJ(China)	2008
8007	this study	ZJ(China)	2008
V49	this study	ZJ(China)	2001
9005	this study	ZJ(China)	2009
V73	this study	ZJ(China)	2003
SRR6027646	NCBI	India	1992
SRR6027693	NCBI	India	1992
V72	this study	ZJ(China)	2003
GCF_007624515	NCBI	China(SH)	2006
GCF_007624835	NCBI	China(SH)	2009
GCF_007624905	NCBI	China(SH)	2010
GCF_007624845	NCBI	China(SH)	2008
GCF_007624255	NCBI	China(SH)	1994
GCF_007624895	NCBI	China(SH)	2005
GCF_007624935	NCBI	China(SH)	2005
GCF_007624925	NCBI	China(SH)	2006
GCF_007624975	NCBI	China(SH)	2009
ERR1485275	NCBI	Thailand	1995
SRR6027689	NCBI	Bangladesh	1993
SRR6027697	NCBI	India	1992
SRR6027664	NCBI	Bangladesh	1983
V01	this study	ZJ(China)	1994
ERR568406	NCBI	Bangladesh	2014
ERR568407	NCBI	Bangladesh	2013
ERR568408	NCBI	Bangladesh	2014
ERR568409	NCBI	Bangladesh	1993
SRR6027645	NCBI	India	1992
SRR6027696	NCBI	India	1992
SRR6027647	NCBI	India	1992
SRR6027690	NCBI	Bangladesh	1993
GCA_002194305	NCBI	India	1994
GCA_002194155	NCBI	India	1995
ERR1485291	NCBI	Thailand	1994
ERR1485297	NCBI	Thailand	1994
SRR6027663	NCBI	Bangladesh	1983
SRR6027665	NCBI	Bangladesh	1983
V10	this study	ZJ(China)	1996
V04	this study	ZJ(China)	1996
V74	this study	ZJ(China)	2003
V28	this study	ZJ(China)	1999
V05	this study	ZJ(China)	1996
V02	this study	ZJ(China)	1996
V06	this study	ZJ(China)	1996
V08	this study	ZJ(China)	1996
V09	this study	ZJ(China)	1996
V26	this study	ZJ(China)	1998
V31	this study	ZJ(China)	1999
V32	this study	ZJ(China)	1999
V33	this study	ZJ(China)	2000
SRR6027649	NCBI	Bangladesh	1993
SRR6027692	NCBI	India	1992
ERR568411	NCBI	Bangladesh	1993
SRR531235	NCBI	Bangladesh	2002
18004	this study	ZJ(China)	2018
11004	this study	ZJ(China)	2010
GCA_002194185	NCBI	India	1997
GCA_002194165	NCBI	India	1999
GCA_002194235	NCBI	India	1997
GCA_002194245	NCBI	India	2000
GCA_002194335	NCBI	India	2001
ERR1485281	NCBI	Thailand	1995
ERR568413	NCBI	Bangladesh	2002
ERR568414	NCBI	Bangladesh	2002
ERR568416	NCBI	Bangladesh	2002
ERR568415	NCBI	Bangladesh	2002
GCA_002194215	NCBI	India	1998
SRR6027691	NCBI	India	1992

## Sheet: Appendix 1 Table 2
Appendix 1 Table 2. Presence of 67 virulence genes customized in this study
Strain	8005	8007	8032	8033	8034	8035	8036	9005	11004	13001	13002	13003	13004	13005	13006	13012	13019	14007	14008	14009	14010	16003	16004	16005	18001	18002	18003	18004	V01	V02	V04	V05	V06	V08	V09	V10	V11	V12	V14	V17	V18	V19	V20	V21	V23	V24	V25	V26	V28
AE003852.1:1564822-1565901_CTX_rstA	+	+	+	+	+	+	+	+	+	+	+	+	+	+	+	+	+	+	+	+	+	+	+	+	+	+	+	+	+	+	+	+	+	+	+	+	+	+	+	+	+	+	+	+	+	+	+	+	+
AE003852.1:1571377-1571760_CTX_rstB	+	+	+	+	+	+	+	+	+	+	+	+	+	+	+	+	+	+	+	+	+	+	+	+	+	+	+	+	+	+	+	+	+	+	+	+	+	+	+	+	+	+	+	+	+	+	+	+	+
AE003852.1:1572943-157328_CTX_rstR	+	+	+	+	+	+	+	+	+	+	+	+	+	+	+	+	+	+	+	+	+	+	+	+	+	+	+	+	+	+	+	+	+	+	+	+	+	+	+	+	+	+	+	+	+	+	+	+	+
NP_231100_CTX_ctxA(VF0128)	+	+	+	+	+	+	+	+	+	+	+	+	+	+	+	+	+	+	+	+	+	+	+	+	+	+	+	+	+	+	+	+	+	+	+	+	+	+	+	+	+	+	+	+	+	+	+	+	+
NP_231099_CTX_ctxB(VF0128)	+	+	+	+	+	+	+	+	+	+	+	+	+	+	+	+	+	+	+	+	+	+	+	+	+	+	+	+	+	+	+	+	+	+	+	+	+	+	+	+	+	+	+	+	+	+	+	+	+
NP_231102_CTX_ace(VF0130)	+	+	+	+	+	+	+	+	+	+	+	+	+	+	+	+	+	+	+	+	+	+	+	+	+	+	+	+	+	+	+	+	+	+	+	+	+	+	+	+	+	+	+	+	+	+	+	+	+
NP_231101_CTX_zot(VF0129)	+	+	+	+	+	+	+	+	+	+	+	+	+	+	+	+	+	+	+	+	+	+	+	+	+	+	+	+	+	+	+	+	+	+	+	+	+	+	+	+	+	+	+	+	+	+	+	+	+
NP_230492_VPI_acfA	+	+	+	+	+	+	+	+	+	+	+	+	+	+	+	+	+	+	+	+	+	+	+	+	+	+	+	+	+	+	+	+	+	+	+	+	+	+	+	+	+	+	+	+	+	+	+	+	+
NP_230488_VPI_acfB	+	+	+	+	+	+	+	+	+	+	+	+	+	+	+	+	+	+	+	+	+	+	+	+	+	+	+	+	+	+	+	+	+	+	+	+	+	+	+	+	+	+	+	+	+	+	+	+	+
NP_230489_VPI_acfC	+	+	+	+	+	+	+	+	+	+	+	+	+	+	+	+	+	+	+	+	+	+	+	+	+	+	+	+	+	+	+	+	+	+	+	+	+	+	+	+	+	+	+	+	+	+	+	+	+
NP_230493_VPI_acfD	+	+	+	+	+	+	+	+	+	+	+	+	+	+	+	+	+	+	+	+	+	+	+	+	+	+	+	+	+	+	+	+	+	+	+	+	+	+	+	+	+	+	+	+	+	+	+	+	+
NP_230476_VPI_tcpA	+	+	+	+	+	+	+	+	+	+	+	+	+	+	+	+	+	+	+	+	+	+	+	+	+	+	+	+	+	+	+	+	+	+	+	+	+	+	+	+	+	+	+	+	+	+	+	+	+
NP_230477_VPI_tcpB	+	+	+	+	+	+	+	+	+	+	+	+	+	+	+	+	+	+	+	+	+	+	+	+	+	+	+	+	+	+	+	+	+	+	+	+	+	+	+	+	+	+	+	+	+	+	+	+	+
NP_230479_VPI_tcpC	+	+	+	+	+	+	+	+	+	+	+	+	+	+	+	+	+	+	+	+	+	+	+	+	+	+	+	+	+	+	+	+	+	+	+	+	+	+	+	+	+	+	+	+	+	+	+	+	+
NP_230481_VPI_tcpD	+	+	+	+	+	+	+	+	+	+	+	+	+	+	+	+	+	+	+	+	+	+	+	+	+	+	+	+	+	+	+	+	+	+	+	+	+	+	+	+	+	+	+	+	+	+	+	+	+
NP_230484_VPI_tcpE	+	+	+	+	+	+	+	+	+	+	+	+	+	+	+	+	+	+	+	+	+	+	+	+	+	+	+	+	+	+	+	+	+	+	+	+	+	+	+	+	+	+	+	+	+	+	+	+	+
NP_230485_VPI_tcpF	+	+	+	+	+	+	+	+	+	+	+	+	+	+	+	+	+	+	+	+	+	+	+	+	+	+	+	+	+	+	+	+	+	+	+	+	+	+	+	+	+	+	+	+	+	+	+	+	+
NP_230475_VPI_tcpH	+	+	+	+	+	+	+	+	+	+	+	+	+	+	+	+	+	+	+	+	+	+	+	+	+	+	+	+	+	+	+	+	+	+	+	+	+	+	+	+	+	+	+	+	+	+	+	+	+
NP_230473_VPI_tcpI	+	+	+	+	+	+	+	+	+	+	+	+	+	+	+	+	+	+	+	+	+	+	+	+	+	+	+	+	+	+	+	+	+	+	+	+	+	+	+	+	+	+	+	+	+	+	+	+	+
NP_230487_VPI_tcpJ	+	+	+	+	+	+	+	+	+	+	+	+	+	+	+	+	+	+	+	+	+	+	+	+	+	+	+	+	+	+	+	+	+	+	+	+	+	+	+	+	+	+	+	+	+	+	+	+	+
NP_230486_VPI_tcpN/toxT	+	+	+	+	+	+	+	+	+	+	+	+	+	+	+	+	+	+	+	+	+	+	+	+	+	+	+	+	+	+	+	+	+	+	+	+	+	+	+	+	+	+	+	+	+	+	+	+	+
NP_230478_VPI_tcpQ	+	+	+	+	+	+	+	+	+	+	+	+	+	+	+	+	+	+	+	+	+	+	+	+	+	+	+	+	+	+	+	+	+	+	+	+	+	+	+	+	+	+	+	+	+	+	+	+	+
NP_230480_VPI_tcpR	+	+	+	+	+	+	+	+	+	+	+	+	+	+	+	+	+	+	+	+	+	+	+	+	+	+	+	+	+	+	+	+	+	+	+	+	+	+	+	+	+	+	+	+	+	+	+	+	+
NP_230482_VPI_tcpS	+	+	+	+	+	+	+	+	+	+	+	+	+	+	+	+	+	+	+	+	+	+	+	+	+	+	+	+	+	+	+	+	+	+	+	+	+	+	+	+	+	+	+	+	+	+	+	+	+
~NP_230483_VPI_tcpT	+	+	+	+	+	+	+	+	+	+	+	+	+	+	+	+	+	+	+	+	+	+	+	+	+	+	+	+	+	+	+	+	+	+	+	+	+	+	+	+	+	+	+	+	+	+	+	+	+
NP_230474_VPI_tcpP	+	+	+	+	+	+	+	+	+	+	+	+	+	+	+	+	+	+	+	+	+	+	+	+	+	+	+	+	+	+	+	+	+	+	+	+	+	+	+	+	+	+	+	+	+	+	+	+	+
AE003852.1:177450-177758_VSPI_VC0176	+	+	+	+	+	+	+	+	+	+	+	+	+	+	+	+	+	+	+	+	+	+	+	+	+	+	+	+	+	+	+	+	+	+	+	+	+	+	+	+	+	+	+	+	+	+	+	+	+
AE003852.1:177861-178424_VSPI_VC0177	+	+	+	+	+	+	+	+	+	+	+	+	+	+	+	+	+	+	+	+	+	+	+	+	+	+	+	+	+	+	+	+	+	+	+	+	+	+	+	+	+	+	+	+	+	+	+	+	+
AE003852.1:179338-180405_VSPI_VC0178	+	+	+	+	+	+	+	+	+	+	+	+	+	+	+	+	+	+	+	+	+	+	+	+	+	+	+	+	+	+	+	+	+	+	+	+	+	+	+	+	+	+	+	+	+	+	+	+	+
AE003852.1:180419-181729_VSPI_VC0179	+	+	+	+	+	+	+	+	+	+	+	+	+	+	+	+	+	+	+	+	+	+	+	+	+	+	+	+	+	+	+	+	+	+	+	+	+	+	+	+	+	+	+	+	+	+	+	+	+
AE003852.1:181732-183486_VSPI_VC0180	+	+	+	+	+	+	+	+	+	+	+	+	+	+	+	+	+	+	+	+	+	+	+	+	+	+	+	+	+	+	+	+	+	+	+	+	+	+	+	+	+	+	+	+	+	+	+	+	+
AE003852.1:183476-183946_VSPI_VC0181	+	+	+	+	+	+	+	+	+	+	+	+	+	+	+	+	+	+	+	+	+	+	+	+	+	+	+	+	+	+	+	+	+	+	+	+	+	+	+	+	+	+	+	+	+	+	+	+	+
AE003852.1:183957-184388_VSPI_VC0182	+	+	+	+	+	+	+	+	+	+	+	+	+	+	+	+	+	+	+	+	+	+	+	+	+	+	+	+	+	+	+	+	+	+	+	+	+	+	+	+	+	+	+	+	+	+	+	+	+
AE003852.1:184360-186471_VSPI_VC0183	+	+	+	+	+	+	+	+	+	+	+	+	+	+	+	+	+	+	+	+	+	+	+	+	+	+	+	+	+	+	+	+	+	+	+	+	+	+	+	+	+	+	+	+	+	+	+	+	+
AE003852.1:186481-188169_VSPI_VC0184	+	+	+	+	+	+	+	+	+	+	+	+	+	+	+	+	+	+	+	+	+	+	+	+	+	+	+	+	+	+	+	+	+	+	+	+	+	+	+	+	+	+	+	+	+	+	+	+	+
AE003852.1:188166-189380_VSPI_VC0185	+	+	+	+	+	+	+	+	+	+	+	+	+	+	+	+	+	+	+	+	+	+	+	+	+	+	+	+	+	+	+	+	+	+	+	+	+	+	+	+	+	+	+	+	+	+	+	+	+
AE003852.1:c176941-175343_VSPI_VC0175	+	+	+	+	+	+	+	+	+	+	+	+	+	+	+	+	+	+	+	+	+	+	+	+	+	+	+	+	+	+	+	+	+	+	+	+	+	+	+	+	+	+	+	+	+	+	+	+	+
AE003852.1:523156-525117_VSPII_VC0490	+	+	+	+	+	+	+	+	+	+	+	+	+	+	+	+	+	+	+	+	+	+	+	+	+	+	+	+	+	+	+	+	+	+	+	+	+	+	+	+	+	+	+	+	+	+	+	+	+
AE003852.1:525118-525654_VSPII_VC0491	+	+	+	+	+	+	+	+	+	+	+	+	+	+	+	+	+	+	+	+	+	+	+	+	+	+	+	+	+	+	+	+	+	+	+	+	+	+	+	+	+	+	+	+	+	+	+	+	+
AE003852.1:525623-526789_VSPII_VC0492	+	+	+	+	+	+	+	+	+	+	+	+	+	+	+	+	+	+	+	+	+	+	+	+	+	+	+	+	+	+	+	+	+	+	+	+	+	+	+	+	+	+	+	+	+	+	+	+	+
AE003852.1:527045-527920_VSPII_VC0493	+	+	+	+	+	+	+	+	+	+	+	+	+	+	+	+	+	+	+	+	+	+	+	+	+	+	+	+	+	+	+	+	+	+	+	+	+	+	+	+	+	+	+	+	+	+	+	+	+
AE003852.1:528305-528949_VSPII_VC0494	+	+	+	+	+	+	+	+	+	+	+	+	+	+	+	+	+	+	+	+	+	+	+	+	+	+	+	+	+	+	+	+	+	+	+	+	+	+	+	+	+	+	+	+	+	+	+	+	+
AE003852.1:529739-530338_VSPII_VC0496	+	+	+	+	+	+	+	+	+	+	+	+	+	+	+	+	+	+	+	+	+	+	+	+	+	+	+	+	+	+	+	+	+	+	+	+	+	+	+	+	+	+	+	+	+	+	+	+	+
AE003852.1:530402-530602_VSPII_VC0497	+	+	+	+	+	+	+	+	+	+	+	+	+	+	+	+	+	+	+	+	+	+	+	+	+	+	+	+	+	+	+	+	+	+	+	+	+	+	+	+	+	+	+	+	+	+	+	+	+
NP_232510_T6SS_VCA0109	+	+	+	+	+	+	+	+	+	+	+	+	+	+	+	+	+	+	+	+	+	+	+	+	+	+	+	+	+	+	+	+	+	+	+	+	+	+	+	+	+	+	+	+	+	+	+	+	+
NP_232523_T6SS_VCA0122	+	+	+	+	+	+	+	+	+	+	+	+	+	+	+	+	+	+	+	+	+	+	+	+	+	+	+	+	+	+	+	+	+	+	+	+	+	+	+	+	+	+	+	+	+	+	+	+	+
NP_232517_T6SS_clpB/vasG	+	+	+	+	+	+	+	+	+	+	+	+	+	+	+	+	+	+	+	+	+	+	+	+	+	+	+	+	+	+	+	+	+	+	+	+	+	+	+	+	+	+	+	+	+	+	+	+	+
NP_232418_T6SS_hcp-2	+	+	+	+	+	+	+	+	+	+	+	+	+	+	+	+	+	+	+	+	+	+	+	+	+	+	+	+	+	+	+	+	+	+	+	+	+	+	+	+	+	+	+	+	+	+	+	+	+
NP_232521_T6SS_icmF/vasK	+	+	+	+	+	+	+	+	+	+	+	+	+	+	+	+	+	+	+	+	+	+	+	+	+	+	+	+	+	+	+	+	+	+	+	+	+	+	+	+	+	+	+	+	+	+	+	+	+
NP_232511_T6SS_vasA	+	+	+	+	+	+	+	+	+	+	+	+	+	+	+	+	+	+	+	+	+	+	+	+	+	+	+	+	+	+	+	+	+	+	+	+	+	+	+	+	+	+	+	+	+	+	+	+	+
NP_232512_T6SS_vasB	+	+	+	+	+	+	+	+	+	+	+	+	+	+	+	+	+	+	+	+	+	+	+	+	+	+	+	+	+	+	+	+	+	+	+	+	+	+	+	+	+	+	+	+	+	+	+	+	+
NP_232513_T6SS_vasC	+	+	+	+	+	+	+	+	+	+	+	+	+	+	+	+	+	+	+	+	+	+	+	+	+	+	+	+	+	+	+	+	+	+	+	+	+	+	+	+	+	+	+	+	+	+	+	+	+
NP_232514_T6SS_vasD	+	+	+	+	+	+	+	+	+	+	+	+	+	+	+	+	+	+	+	+	+	+	+	+	+	+	+	+	+	+	+	+	+	+	+	+	+	+	+	+	+	+	+	+	+	+	+	+	+
NP_232515_T6SS_vasE	+	+	+	+	+	+	+	+	+	+	+	+	+	+	+	+	+	+	+	+	+	+	+	+	+	+	+	+	+	+	+	+	+	+	+	+	+	+	+	+	+	+	+	+	+	+	+	+	+
NP_232516_T6SS_vasF	+	+	+	+	+	+	+	+	+	+	+	+	+	+	+	+	+	+	+	+	+	+	+	+	+	+	+	+	+	+	+	+	+	+	+	+	+	+	+	+	+	+	+	+	+	+	+	+	+
NP_232518_T6SS_vasH	+	+	+	+	+	+	+	+	+	+	+	+	+	+	+	+	+	+	+	+	+	+	+	+	+	+	+	+	+	+	+	+	+	+	+	+	+	+	+	+	+	+	+	+	+	+	+	+	+
NP_232519_T6SS_vasI	+	+	+	+	+	+	+	+	+	+	+	+	+	+	+	+	+	+	+	+	+	+	+	+	+	+	+	+	+	+	+	+	+	+	+	+	+	+	+	+	+	+	+	+	+	+	+	+	+
NP_232520_T6SS_vasJ	+	+	+	+	+	+	+	+	+	+	+	+	+	+	+	+	+	+	+	+	+	+	+	+	+	+	+	+	+	+	+	+	+	+	+	+	+	+	+	+	+	+	+	+	+	+	+	+	+
NP_232522_T6SS_vasL	+	+	+	+	+	+	+	+	+	+	+	+	+	+	+	+	+	+	+	+	+	+	+	+	+	+	+	+	+	+	+	+	+	+	+	+	+	+	+	+	+	+	+	+	+	+	+	+	+
NP_232419_T6SS_vgrG-2	+	+	+	+	+	+	+	+	+	+	+	+	+	+	+	+	+	+	+	+	+	+	+	+	+	+	+	+	+	+	+	+	+	+	+	+	+	+	+	+	+	+	+	+	+	+	+	+	+
NP_232524_T6SS_vgrG-3	+	+	+	+	+	+	+	+	+	+	+	+	+	+	+	+	+	+	+	+	+	+	+	+	+	+	+	+	+	+	+	+	+	+	+	+	+	+	+	+	+	+	+	+	+	+	+	+	+
NP_232508_T6SS_vipA/mglA	+	+	+	+	+	+	+	+	+	+	+	+	+	+	+	+	+	+	+	+	+	+	+	+	+	+	+	+	+	+	+	+	+	+	+	+	+	+	+	+	+	+	+	+	+	+	+	+	+
NP_232509_T6SS_vipB/mglB	+	+	+	+	+	+	+	+	+	+	+	+	+	+	+	+	+	+	+	+	+	+	+	+	+	+	+	+	+	+	+	+	+	+	+	+	+	+	+	+	+	+	+	+	+	+	+	+	+
NP_231094_RTX_rtxA	+	+	+	+	+	+	+	+	+	+	+	+	+	+	+	+	+	+	+	+	+	+	+	+	+	+	+	+	+	+	+	+	+	+	+	+	+	+	+	+	+	+	+	+	+	+	+	+	+
NP_231091_RTX_rtxB	+	+	+	+	+	+	+	+	+	+	+	+	+	+	+	+	+	+	+	+	+	+	+	+	+	+	+	+	+	+	+	+	+	+	+	+	+	+	+	+	+	+	+	+	+	+	+	+	+
NP_231093_RTX_rtxC	+	+	+	+	+	+	+	+	+	+	+	+	+	+	+	+	+	+	+	+	+	+	+	+	+	+	+	+	+	+	+	+	+	+	+	+	+	+	+	+	+	+	+	+	+	+	+	+	+
NP_231090_RTX_rtxD	+	+	+	+	+	+	+	+	+	+	+	+	+	+	+	+	+	+	+	+	+	+	+	+	+	+	+	+	+	+	+	+	+	+	+	+	+	+	+	+	+	+	+	+	+	+	+	+	+
ctxB copy	7	5	9	1	1	1	1	1	1	1	1	1	1	1	1	1	1	1	1	1	1	1	1	1	1	1	1	1	7	2	2	2	2	2	2	1	4	22	2	2	2	2	4	6	5	4	4	1	2
[truncated: 55 more columns]

## Sheet: Appendix 1 Table 3
Branch	CS	Location/Strain	Region	Gene	Start	End	Strand	Mutation Type	Codon	Amino Acid	Cluster Type	Product	ref	8005	8007	8032	8033	8034	8035	8036	9005	11004	13001	13002	13003	13004	13005	13006	13012	13019	14007	14008	14009	14010	16003	16004	16005	18001	18002	18003	18004	ERR1485275	ERR1485277	ERR1485279	ERR1485281	ERR1485283	ERR1485285	ERR1485287	ERR1485291
2	2	258221	CDS	WP_001909445.1	257576	258919	+	transition	ACG->GCG	T->A	ns	sensor histidine kinase	A	A	A	A	A	A	A	A	A	A	G	G	G	G	G	G	G	G	G	G	G	G	G	G	G	G	G	G	G	A	A	A	A	A	A	A	A
3	2	210507	CDS	WP_001006058.1	210025	210759	-	transition	CAT->TAT	H->Y	ns	IclR family transcriptional regulator	G	G	G	G	G	G	G	G	G	G	A	G	G	G	G	A	A	A	A	G	A	A	A	A	A	A	A	A	A	G	G	G	G	G	G	G	G
5	1	363361	CDS	WP_000804830.1	363280	364743	-	transversion	ATC->ATA	I->I	s	RNA polymerase factor sigma-54	G	G	G	G	G	G	G	G	G	G	T	G	G	G	G	G	G	T	G	G	G	G	G	G	G	T	T	T	T	G	G	G	G	G	G	G	G
6	1	2325525	CDS	WP_000071968.1	2325263	2325778	-	transition	ACC->ATC	T->I	ns	signal peptidase II	G	G	G	G	G	G	G	G	G	G	A	G	G	G	G	G	G	G	G	G	G	G	G	G	G	A	A	A	A	G	G	G	G	G	G	G	G
7	1	5092	CDS	WP_000070020.1	3692	6109	+	transversion	GAA->GAC	E->D	ns	DNA topoisomerase (ATP-hydrolyzing) subunit B	A	A	A	A	A	A	A	A	A	A	C	A	A	A	A	A	A	A	A	A	A	A	A	A	A	A	A	A	A	A	A	A	A	A	A	A	A
8	2	418276	Unknown	N/A	N/A	N/A	N/A	transition	A->G	N/A	nc	N/A	A	A	A	A	A	A	A	A	A	A	A	A	A	A	A	A	A	A	A	A	A	A	A	A	A	G	G	G	G	A	A	A	A	A	A	A	A
8	2	751348	CDS	WP_001917905.1	750660	752402	+	transition	TCC->TTC	S->F	ns	GNAT family N-acetyltransferase	C	C	C	C	C	C	C	C	C	C	C	C	C	C	C	C	C	C	C	C	C	C	C	C	C	T	T	T	T	C	C	C	C	C	C	C	C
8	1	232315	CDS	WP_000224452.1	231606	232613	+	transversion	CAG->CTG	Q->L	ns	DNA-binding transcriptional regulator CytR	A	A	A	A	A	A	A	A	A	A	A	A	A	A	A	A	A	A	A	A	A	A	A	A	A	T	T	T	T	A	A	A	A	A	A	A	A
8	1	534165	CDS	WP_000081714.1	533106	534518	-	transition	ACC->ACT	T->T	s	FAD-dependent oxidoreductase	G	G	G	G	G	G	G	G	G	G	G	G	G	G	G	G	G	G	G	G	G	G	G	G	G	A	A	A	A	G	G	G	G	G	G	G	G
8	1	610418	Unknown	N/A	N/A	N/A	N/A	transition	G->A	N/A	nc	N/A	G	G	G	G	G	G	G	G	G	G	G	G	G	G	G	G	G	G	G	G	G	G	G	G	G	A	A	A	A	G	G	G	G	G	G	G	G
8	1	940077	CDS	WP_001911432.1	939672	940793	+	transversion	CGC->AGC	R->S	ns	ribonuclease D	C	C	C	C	C	C	C	C	C	C	C	C	C	C	C	C	C	C	C	C	C	C	C	C	C	A	A	A	A	C	C	C	C	C	C	C	C
15	1	1906791	CDS	WP_001130104.1	1906014	1907333	-	transition	GGG->GGA	G->G	s	PAS domain-containing protein	C	C	C	C	C	C	C	C	C	C	C	C	C	C	C	C	C	T	C	C	C	C	C	C	C	C	C	C	C	C	C	C	C	C	C	C	C
17	1	2297430	CDS	WP_001235051.1	2295082	2297655	-	transition	GGT->AGT	G->S	ns	ATP-dependent chaperone ClpB	C	C	C	C	C	C	C	C	C	C	C	C	C	C	C	C	T	C	C	C	T	T	C	T	T	C	C	C	C	C	C	C	C	C	C	C	C
18	1	215686	CDS	WP_001239207.1	214766	216160	-	transversion	TGG->AGG	W->R	ns	envelope stress sensor histidine kinase CpxA	A	A	A	A	A	A	A	A	A	A	A	A	A	A	A	A	T	A	A	A	A	A	A	T	T	A	A	A	A	A	A	A	A	A	A	A	A
18	1	236270	CDS	WP_001066162.1	235531	236448	+	transversion	CTG->CGG	L->R	ns	1,4-dihydroxy-2-naphthoate polyprenyltransferase	T	T	T	T	T	T	T	T	T	T	T	T	T	T	T	T	G	T	T	T	T	T	T	G	G	T	T	T	T	T	T	T	T	T	T	T	T
19	1	354980	CDS	WP_000671910.1	354317	355309	+	transition	CCG->TCG	P->S	ns	thiamine ABC transporter substrate binding subunit	C	C	C	C	C	C	C	C	C	C	C	C	C	C	C	C	T	C	C	C	C	C	C	C	T	C	C	C	C	C	C	C	C	C	C	C	C
21	1	185076	CDS	WP_000030087.1	184290	186611	-	transition	TTG->TTA	L->L	s	RNA-binding transcriptional accessory protein	C	C	C	C	C	C	C	C	C	C	C	C	C	C	C	C	C	C	C	C	C	C	C	C	T	C	C	C	C	C	C	C	C	C	C	C	C
21	1	2667631	CDS	WP_000780524.1	2666801	2668096	+	transition	ACG->ACA	T->T	s	peptidylprolyl isomerase SurA	G	G	G	G	G	G	G	G	G	G	G	G	G	G	G	G	G	G	G	G	G	G	G	G	A	G	G	G	G	G	G	G	G	G	G	G	G
21	1	2698901	CDS	WP_000473772.1	2698432	2699475	-	transition	GAC->GGC	D->G	ns	rod shape-determining protein	T	T	T	T	T	T	T	T	T	T	T	T	T	T	T	T	T	T	T	T	T	T	T	T	C	T	T	T	T	T	T	T	T	T	T	T	T
22	2	93932	Unknown	N/A	N/A	N/A	N/A	transition	G->A	N/A	nc	N/A	G	G	G	G	G	G	G	G	G	G	G	G	G	G	G	G	G	G	G	G	G	G	G	A	G	G	G	G	G	G	G	G	G	G	G	G	G
22	2	125316	CDS	WP_000510181.1	124644	125660	-	transition	GGG->GGA	G->G	s	type VI secretion system baseplate subunit TssG	C	C	C	C	C	C	C	C	C	C	C	C	C	C	C	C	C	C	C	C	C	C	C	T	C	C	C	C	C	C	C	C	C	C	C	C	C
22	2	883661	CDS	WP_000171125.1	882887	883867	-	transition	CCG->CCA	P->P	s	catabolite repressor/activator	C	C	C	C	C	C	C	C	C	C	C	C	C	C	C	C	C	C	C	C	C	C	C	T	C	C	C	C	C	C	C	C	C	C	C	C	C
22	1	212760	CDS	WP_000248077.1	211938	212876	+	transition	GGG->AGG	G->R	ns	GGDEF domain-containing protein	G	G	G	G	G	G	G	G	G	G	G	G	G	G	G	G	G	G	G	G	G	G	G	A	G	G	G	G	G	G	G	G	G	G	G	G	G
22	1	2796315	CDS	WP_000540247.1	2795647	2796534	+	transition	TTG->TTA	L->L	s	DMT family transporter	G	G	G	G	G	G	G	G	G	G	G	G	G	G	G	G	G	G	G	G	G	G	G	A	G	G	G	G	G	G	G	G	G	G	G	G	G
23	1	223257	CDS	WP_000149570.1	222752	225163	-	transition	GGC->GAC	G->D	ns	bifunctional aspartate kinase/homoserine dehydrogenase II	C	C	C	C	C	C	C	C	C	C	C	C	C	C	C	C	C	C	C	C	T	T	C	C	C	C	C	C	C	C	C	C	C	C	C	C	C
23	1	2288474	CDS	WP_001070279.1	2288056	2288778	-	transition	TTA->TCA	L->S	ns	oxygen-insensitive NADPH nitroreductase	A	A	A	A	A	A	A	A	A	A	A	A	A	A	A	A	A	A	A	A	G	G	A	A	A	A	A	A	A	A	A	A	A	A	A	A	A
23	1	2646182	CDS	WP_001088155.1	2645873	2647153	-	transition	ACT->ACC	T->T	s	tyrosine--tRNA ligase	A	A	A	A	A	A	A	A	A	A	A	A	A	A	A	A	A	A	A	A	G	G	A	A	A	A	A	A	A	A	A	A	A	A	A	A	A
23	1	2794051	Unknown	N/A	N/A	N/A	N/A	transition	G->A	N/A	nc	N/A	G	G	G	G	G	G	G	G	G	G	G	G	G	G	G	G	G	G	G	G	A	A	G	G	G	G	G	G	G	G	G	G	G	G	G	G	G
24	1	2490415	CDS	WP_000925616.1	2490239	2491963	+	transition	CAG->CAA	Q->Q	s	glycoside hydrolase family 9 protein	G	G	G	G	G	G	G	G	G	G	G	G	G	G	G	G	G	G	G	G	A	G	G	G	G	G	G	G	G	G	G	G	G	G	G	G	G
26	1	14224	Unknown	N/A	N/A	N/A	N/A	transition	C->T	N/A	nc	N/A	C	C	C	C	C	C	C	C	C	C	C	C	C	C	C	C	C	C	T	C	C	C	T	C	C	C	C	C	C	C	C	C	C	C	C	C	C
26	1	499612	CDS	WP_001091880.1	499157	500644	+	transversion	TTA->TTT	L->F	ns	UDP-N-acetylmuramoyl-L-alanyl-D-glutamate--2,6-diaminopimelate ligase	A	A	A	A	A	A	A	A	A	A	A	A	A	A	A	A	A	A	T	A	A	A	T	A	A	A	A	A	A	A	A	A	A	A	A	A	A
27	1	886220	Unknown	N/A	N/A	N/A	N/A	transition	A->G	N/A	nc	N/A	A	A	A	A	A	A	A	A	A	A	A	A	A	A	A	A	A	A	G	A	A	A	A	A	A	A	A	A	A	A	A	A	A	A	A	A	A
27	1	1778072	CDS	WP_000194594.1	1777787	1779484	+	transversion	GTT->TTT	V->F	ns	urocanate hydratase	G	G	G	G	G	G	G	G	G	G	G	G	G	G	G	G	G	G	T	G	G	G	G	G	G	G	G	G	G	G	G	G	G	G	G	G	G
28	1	310145	CDS	WP_001285862.1	308184	310649	+	transition	GAA->GAG	E->E	s	ribonuclease R	A	A	A	A	A	A	A	A	A	A	A	A	A	A	A	A	A	A	A	A	A	A	G	A	A	A	A	A	A	A	A	A	A	A	A	A	A
28	1	869039	CDS	WP_001918752.1	868727	869170	+	transition	ATT->GTT	I->V	ns	cytochrome c-type biogenesis protein CcmH	A	A	A	A	A	A	A	A	A	A	A	A	A	A	A	A	A	A	A	A	A	A	G	A	A	A	A	A	A	A	A	A	A	A	A	A	A
28	1	2343508	Unknown	N/A	N/A	N/A	N/A	transversion	T->A	N/A	nc	N/A	T	T	T	T	T	T	T	T	T	T	T	T	T	T	T	T	T	T	T	T	T	T	A	T	T	T	T	T	T	T	T	T	T	T	T	T	T
31	2	250635	CDS	WP_001911652.1	250317	252350	+	transition	GTG->ATG	V->M	ns	tRNA(Met) cytidine acetyltransferase	G	G	G	G	G	G	G	G	G	G	G	A	A	A	A	G	G	G	G	G	G	G	G	G	G	G	G	G	G	G	G	G	G	G	G	G	G
31	1	450709	CDS	WP_001167859.1	450140	451351	-	transition	GGC->AGC	G->S	ns	multifunctional CCA addition/repair protein	C	C	C	C	C	C	C	C	C	C	C	T	T	T	T	C	C	C	C	C	C	C	C	C	C	C	C	C	C	C	C	C	C	C	C	C	C
31	1	1314072	Unknown	N/A	N/A	N/A	N/A	transition	G->A	N/A	nc	N/A	G	G	G	G	G	G	G	G	G	G	G	A	A	A	A	G	G	G	G	G	G	G	G	G	G	G	G	G	G	G	G	G	G	G	G	G	G
31	1	2967085	CDS	WP_000566897.1	2966804	2968975	-	transition	CGC->TGC	R->C	ns	DNA helicase II	G	G	G	G	G	G	G	G	G	G	G	A	A	A	A	G	G	G	G	G	G	G	G	G	G	G	G	G	G	G	G	G	G	G	G	G	G
32	1	2306015	CDS	WP_000773112.1	2303708	2306083	+	transversion	CAT->AAT	H->N	ns	GGDEF and EAL domain-containing protein	C	C	C	C	C	C	C	C	C	C	C	A	C	C	C	C	C	C	C	C	C	C	C	C	C	C	C	C	C	C	C	C	C	C	C	C	C
37	1	1000004	CDS	WP_001139306.1	999130	1000923	-	transversion	TTG->TGG	L->W	ns	sensor histidine kinase	A	A	A	A	A	A	A	A	A	A	A	A	A	A	C	A	A	A	A	A	A	A	A	A	A	A	A	A	A	A	A	A	A	A	A	A	A
38	2	455129	CDS	WP_000445093.1	454978	455481	+	transition	GCG->GTG	A->V	ns	heme utilization cystosolic carrier protein HutX	C	C	C	C	C	C	C	C	C	C	C	C	C	C	C	C	C	C	C	T	C	C	C	C	C	C	C	C	C	C	C	C	C	C	C	C	C
38	2	801099	Unknown	N/A	N/A	N/A	N/A	transition	G->A	N/A	nc	N/A	G	G	G	G	G	G	G	G	G	G	G	G	G	G	G	G	G	G	G	A	G	G	G	G	G	G	G	G	G	G	G	G	G	G	G	G	G
38	1	685175	CDS	WP_001264066.1	684089	685687	-	transition	CTC->CTT	L->L	s	LysM peptidoglycan-binding domain-containing protein	G	G	G	G	G	G	G	G	G	G	G	G	G	G	G	G	G	G	G	A	G	G	G	G	G	G	G	G	G	G	G	G	G	G	G	G	G
42	1	2954058	CDS	WP_000487053.1	2953684	2954469	-	transversion	CTT->ATT	L->I	ns	ABC transporter ATP-binding protein	G	G	G	G	G	G	G	G	T	T	T	T	T	T	T	T	T	T	T	T	T	T	T	T	T	T	T	T	T	G	G	G	G	G	G	G	G
43	2	168129	CDS	WP_001249514.1	167607	169250	+	transition	CGC->TGC	R->C	ns	methyl-accepting chemotaxis protein	C	C	C	C	T	T	T	T	T	T	T	T	T	T	T	T	T	T	T	T	T	T	T	T	T	T	T	T	T	C	C	C	C	C	C	C	C
43	2	336284	CDS	WP_000182764.1	335028	336404	+	transition	TGT->TGC	C->C	s	carbohydrate ABC transporter substrate-binding protein	T	T	T	T	C	C	C	C	C	C	C	C	C	C	C	C	C	C	C	C	C	C	C	C	C	C	C	C	C	T	T	T	T	T	T	T	T
43	2	863218	CDS	WP_000258678.1	862802	864295	-	transition	GCT->ACT	A->T	ns	sensor histidine kinase KdpD	C	C	C	C	T	T	T	T	T	T	T	T	T	T	T	T	T	T	T	T	T	T	T	T	T	T	T	T	T	C	C	C	C	C	C	C	C
43	1	843161	Unknown	N/A	N/A	N/A	N/A	transition	G->A	N/A	nc	N/A	G	G	G	G	A	A	A	A	A	A	A	A	A	A	A	A	A	A	A	A	A	A	A	A	A	A	A	A	A	G	G	G	G	G	G	G	G
43	1	854862	CDS	WP_001030417.1	854743	855477	+	transition	CCC->CCT	P->P	s	RNA polymerase sigma factor FliA	C	C	C	C	T	T	T	T	T	T	T	T	T	T	T	T	T	T	T	T	T	T	T	T	T	T	T	T	T	C	C	C	C	C	C	C	C
43	1	2509860	CDS	WP_000870563.1	2508003	2510294	-	transition	ATG->ATA	M->I	ns	patatin-like phospholipase family protein	C	C	C	C	T	T	T	T	T	T	T	T	T	T	T	T	T	T	T	T	T	T	T	T	T	T	T	T	T	C	C	C	C	C	C	C	C
43	1	2580321	CDS	WP_000129752.1	2579280	2580365	-	transition	CCG->CCA	P->P	s	tRNA pseudouridine(13) synthase TruD	C	C	C	C	T	T	T	T	T	T	T	T	T	T	T	T	T	T	T	T	T	T	T	T	T	T	T	T	T	C	C	C	C	C	C	C	C
43	1	2810973	CDS	WP_000263118.1	2808494	2812519	-	transversion	GAT->GTT	D->V	ns	DNA-directed RNA polymerase subunit beta	T	T	T	T	A	A	A	A	A	A	A	A	A	A	A	A	A	A	A	A	A	A	A	A	A	A	A	A	A	T	T	T	T	T	T	T	T
43	1	2812077	CDS	WP_000263118.1	2808494	2812519	-	transversion	CAG->CTG	Q->L	ns	DNA-directed RNA polymerase subunit beta	T	T	T	T	A	A	A	A	A	A	A	A	A	A	A	A	A	A	A	A	A	A	A	A	A	A	A	A	A	T	T	T	T	T	T	T	T
43	1	2856616	Unknown	N/A	N/A	N/A	N/A	transition	C->T	N/A	nc	N/A	C	C	C	C	T	T	T	T	T	T	T	T	T	T	T	T	T	T	T	T	T	T	T	T	T	T	T	T	T	C	C	C	C	C	C	C	C
44	1	304456	CDS	WP_000527932.1	304004	305302	+	transition	GAC->GAT	D->D	s	adenylosuccinate synthase	C	C	C	C	T	T	T	T	T	T	T	T	T	T	T	T	T	T	T	T	T	T	T	T	T	T	T	T	T	C	C	C	C	C	C	C	C
44	1	1328602	CDS	WP_000082298.1	1328532	1329965	+	transversion	GCG->GAG	A->E	ns	MFS transporter	C	C	C	C	A	A	A	A	A	A	A	A	A	A	A	A	A	A	A	A	A	A	A	A	A	A	A	A	A	C	C	C	C	C	C	C	C
45	1	2097384	CDS	WP_000538437.1	2096921	2098486	+	transition	CGC->CAC	R->H	ns	GGDEF domain-containing protein	G	G	G	G	A	A	A	A	A	A	A	A	A	A	A	A	A	A	A	A	A	A	A	A	A	A	A	A	A	G	G	G	G	G	G	G	G
49	1	2288604	CDS	WP_001070279.1	2288056	2288778	-	transition	CAA->TAA	Q->*	ns	oxygen-insensitive NADPH nitroreductase	G	A	A	A	G	G	G	G	G	G	G	G	G	G	G	G	G	G	G	G	G	G	G	G	G	G	G	G	G	G	G	G	G	G	G	G	G
55	1	2637123	CDS	WP_001153529.1	2636974	2637870	+	transition	ATG->ATA	M->I	ns	LysR family transcriptional regulator	G	A	A	A	G	G	G	G	G	G	G	G	G	G	G	G	G	G	G	G	G	G	G	G	G	G	G	G	G	G	G	G	G	G	G	G	G
58	2	193989	CDS	WP_000550579.1	191975	195229	-	transition	TCA->TTA	S->L	ns	PD40 domain-containing protein	G	A	A	A	G	G	G	G	G	G	G	G	G	G	G	G	G	G	G	G	G	G	G	G	G	G	G	G	G	G	G	G	G	G	G	G	G
58	2	463532	CDS	WP_000334694.1	463022	463621	-	transversion	ATG->ATT	M->I	ns	DsbA family protein	C	A	A	A	C	C	C	C	C	C	C	C	C	C	C	C	C	C	C	C	C	C	C	C	C	C	C	C	C	C	C	C	C	C	C	C	C
58	1	476614	CDS	WP_000648511.1	476044	477270	-	transition	CTC->CTT	L->L	s	type II secretion system F family protein	G	A	A	A	G	G	G	G	G	G	G	G	G	G	G	G	G	G	G	G	G	G	G	G	G	G	G	G	G	G	G	G	G	G	G	G	G
61	1	756695	CDS	WP_000809002.1	756377	758038	+	transition	GGT->AGT	G->S	ns	bifunctional UDP-sugar hydrolase/5'-nucleotidase	G	A	A	A	G	G	G	G	G	G	G	G	G	G	G	G	G	G	G	G	G	G	G	G	G	G	G	G	G	G	G	G	G	G	G	G	G
64	2	150815	CDS	WP_000414469.1	150048	151250	-	transversion	CAA->AAA	Q->K	ns	MFS transporter	G	T	G	G	G	G	G	G	G	G	G	G	G	G	G	G	G	G	G	G	G	G	G	G	G	G	G	G	G	G	G	G	G	G	G	G	G
64	1	681504	CDS	WP_000513613.1	681437	681760	+	transition	GCT->GTT	A->V	ns	cytochrome c	C	T	C	C	C	C	C	C	C	C	C	C	C	C	C	C	C	C	C	C	C	C	C	C	C	C	C	C	C	C	C	C	C	C	C	C	C
64	1	2867879	Unknown	N/A	N/A	N/A	N/A	transition	C->T	N/A	nc	N/A	C	T	C	C	C	C	C	C	C	C	C	C	C	C	C	C	C	C	C	C	C	C	C	C	C	C	C	C	C	C	C	C	C	C	C	C	C
65	1	486539	CDS	WP_000751248.1	485892	487796	-	transition	TAC->CAC	Y->H	ns	bifunctional metallophosphatase/5'-nucleotidase	A	G	A	A	A	A	A	A	A	A	A	A	A	A	A	A	A	A	A	A	A	A	A	A	A	A	A	A	A	A	A	A	A	A	A	A	A
66	2	215082	CDS	WP_001081272.1	214837	216225	-	transition	GCG->ACG	A->T	ns	DASS family sodium-coupled anion symporter	C	C	C	C	C	C	C	C	C	C	C	C	C	C	C	C	C	C	C	C	C	C	C	C	C	C	C	C	C	C	C	C	C	C	C	C	C
66	2	999171	CDS	WP_001287804.1	998815	999438	-	transition	CCG->TCG	P->S	ns	helix-turn-helix transcriptional regulator	G	G	G	G	G	G	G	G	G	G	G	G	G	G	G	G	G	G	G	G	G	G	G	G	G	G	G	G	G	G	G	G	G	G	G	G	G
66	1	1275031	CDS	WP_000699609.1	1274408	1275067	-	transition	GGC->AGC	G->S	ns	response regulator transcription factor	C	C	C	C	C	C	C	C	C	C	C	C	C	C	C	C	C	C	C	C	C	C	C	C	C	C	C	C	C	C	C	C	C	C	C	C	C
66	1	1345266	CDS	WP_000993484.1	1344415	1346931	-	transition	CGC->TGC	R->C	ns	YbcC family protein	G	G	G	G	G	G	G	G	G	G	G	G	G	G	G	G	G	G	G	G	G	G	G	G	G	G	G	G	G	G	G	G	G	G	G	G	G
66	1	2697760	CDS	WP_000802448.1	2697485	2698375	-	transition	GAA->AAA	E->K	ns	rod shape-determining protein MreC	C	C	C	C	C	C	C	C	C	C	C	C	C	C	C	C	C	C	C	C	C	C	C	C	C	C	C	C	C	C	C	C	C	C	C	C	C
66	1	2953254	CDS	WP_000335750.1	2952734	2953693	-	transversion	GAT->GTT	D->V	ns	iron-siderophore ABC transporter substrate-binding protein	T	T	T	T	T	T	T	T	T	T	T	T	T	T	T	T	T	T	T	T	T	T	T	T	T	T	T	T	T	T	T	T	T	T	T	T	T
67	1	1001870	CDS	WP_001198446.1	1001422	1002723	+	transition	ACT->ATT	T->I	ns	trigger factor	C	C	C	C	C	C	C	C	C	C	C	C	C	C	C	C	C	C	C	C	C	C	C	C	C	C	C	C	C	C	C	C	C	C	C	C	C
67	1	1046052	CDS	WP_000207270.1	1042755	1046222	-	transition	TTG->TTA	L->L	s	transcription-repair coupling factor	C	C	C	C	C	C	C	C	C	C	C	C	C	C	C	C	C	C	C	C	C	C	C	C	C	C	C	C	C	C	C	C	C	C	C	C	C
67	1	1280995	CDS	WP_000757250.1	1280614	1282050	-	transition	CGC->CGT	R->R	s	DUF2867 domain-containing protein	G	G	G	G	G	G	G	G	G	G	G	G	G	G	G	G	G	G	G	G	G	G	G	G	G	G	G	G	G	G	G	G	G	G	G	G	G
67	1	1841439	CDS	WP_001018084.1	1840279	1841955	+	transition	TTC->TTT	F->F	s	aspartate:alanine antiporter	C	C	C	C	C	C	C	C	C	C	C	C	C	C	C	C	C	C	C	C	C	C	C	C	C	C	C	C	C	C	C	C	C	C	C	C	C
67	1	2718385	Unknown	N/A	N/A	N/A	N/A	transition	G->A	N/A	nc	N/A	G	G	G	G	G	G	G	G	G	G	G	G	G	G	G	G	G	G	G	G	G	G	G	G	G	G	G	G	G	G	G	G	G	G	G	G	G
69	1	726193	CDS	WP_000729367.1	725866	726291	-	transversion	ATC->ATA	I->I	s	flagellar export chaperone FlgN	G	G	G	G	G	G	G	G	G	G	G	G	G	G	G	G	G	G	G	G	G	G	G	G	G	G	G	G	G	G	G	G	G	G	G	G	G
71	2	594674	CDS	WP_000645916.1	592806	595253	+	transversion	GAG->GAT	E->D	ns	ABC transporter permease	G	G	T	G	G	G	G	G	G	G	G	G	G	G	G	G	G	G	G	G	G	G	G	G	G	G	G	G	G	G	G	G	G	G	G	G	G
71	1	875979	CDS	WP_000197425.1	874137	876080	+	transition	CCG->TCG	P->S	ns	DNA topoisomerase III	C	C	T	C	C	C	C	C	C	C	C	C	C	C	C	C	C	C	C	C	C	C	C	C	C	C	C	C	C	C	C	C	C	C	C	C	C
71	1	2052289	CDS	WP_000990932.1	2051946	2052653	-	transition	TTG->TCG	L->S	ns	hypothetical protein	A	A	G	A	A	A	A	A	A	A	A	A	A	A	A	A	A	A	A	A	A	A	A	A	A	A	A	A	A	A	A	A	A	A	A	A	A
73	2	73940	CDS	WP_000398830.1	73749	74102	+	transition	CCA->CCG	P->P	s	Na+/H+ antiporter subunit C	A	A	G	A	A	A	A	A	A	A	A	A	A	A	A	A	A	A	A	A	A	A	A	A	A	A	A	A	A	A	A	A	A	A	A	A	A
73	2	313307	CDS	WP_000684941.1	311282	313594	+	transition	GAG->AAG	E->K	ns	methyl-accepting chemotaxis protein	G	G	A	G	G	G	G	G	G	G	G	G	G	G	G	G	G	G	G	G	G	G	G	G	G	G	G	G	G	G	G	G	G	G	G	G	G
73	1	409768	CDS	WP_000884663.1	409549	410508	+	transition	GGG->AGG	G->R	ns	transcriptional regulator LeuO	G	G	A	G	G	G	G	G	G	G	G	G	G	G	G	G	G	G	G	G	G	G	G	G	G	G	G	G	G	G	G	G	G	G	G	G	G
73	1	685124	CDS	WP_001264066.1	684089	685687	-	transition	GAC->GAT	D->D	s	LysM peptidoglycan-binding domain-containing protein	G	G	A	G	G	G	G	G	G	G	G	G	G	G	G	G	G	G	G	G	G	G	G	G	G	G	G	G	G	G	G	G	G	G	G	G	G
73	1	1098039	CDS	WP_000662246.1	1097108	1098178	+	transition	ACC->ATC	T->I	ns	cell envelope integrity protein TolA	C	C	T	C	C	C	C	C	C	C	C	C	C	C	C	C	C	C	C	C	C	C	C	C	C	C	C	C	C	C	C	C	C	C	C	C	C
74	1	1966141	CDS	WP_001888250.1	1965707	1967074	-	transition	GAG->AAG	E->K	ns	sigma-54-dependent Fis family transcriptional regulator	C	C	C	C	C	C	C	C	C	C	C	C	C	C	C	C	C	C	C	C	C	C	C	C	C	C	C	C	C	C	C	C	C	C	C	C	C
76	2	46939	CDS	WP_000400692.1	46402	47277	-	transversion	CGG->CGT	R->R	s	mechanosensitive ion channel family protein	C	C	C	A	C	C	C	C	C	C	C	C	C	C	C	C	C	C	C	C	C	C	C	C	C	C	C	C	C	C	C	C	C	C	C	C	C
76	1	2073458	CDS	WP_000562056.1	2072388	2073797	-	transition	GCT->ACT	A->T	ns	lipopolysaccharide biosynthesis protein	C	C	C	T	C	C	C	C	C	C	C	C	C	C	C	C	C	C	C	C	C	C	C	C	C	C	C	C	C	C	C	C	C	C	C	C	C
76	1	2547820	CDS	WP_000369278.1	2547178	2547972	+	transition	GTC->ATC	V->I	ns	inner membrane protein YpjD	G	G	G	A	G	G	G	G	G	G	G	G	G	G	G	G	G	G	G	G	G	G	G	G	G	G	G	G	G	G	G	G	G	G	G	G	G
77	2	991389	CDS	WP_001911595.1	991236	991463	-	transition	CGT->CGC	R->R	s	hypothetical protein	A	A	A	G	A	A	A	A	A	A	A	A	A	A	A	A	A	A	A	A	A	A	A	A	A	A	A	A	A	A	A	A	A	A	A	A	A
78	2	988059	CDS	WP_001138366.1	987791	988144	-	transition	TCA->TTA	S->L	ns	50S ribosomal protein L20	G	G	G	G	G	G	G	G	G	G	G	G	G	G	G	G	G	G	G	G	G	G	G	G	G	G	G	G	G	G	G	G	G	G	G	G	G
79	2	233589	CDS	WP_000805372.1	231984	234437	-	transition	CTG->CTA	L->L	s	glycogen/starch/alpha-glucan phosphorylase	C	C	C	C	C	C	C	C	C	C	C	C	C	C	C	C	C	C	C	C	C	C	C	C	C	C	C	C	C	C	C	C	C	C	C	C	C
79	1	1098078	CDS	WP_000662246.1	1097108	1098178	+	transition	AAA->AGA	K->R	ns	cell envelope integrity protein TolA	A	A	A	A	A	A	A	A	A	A	A	A	A	A	A	A	A	A	A	A	A	A	A	A	A	A	A	A	A	A	A	A	A	A	A	A	A
80	2	197524	CDS	WP_001071807.1	196715	197941	-	transition	CAT->TAT	H->Y	ns	sodium/glutamate symporter	G	G	G	G	G	G	G	G	G	G	G	G	G	G	G	G	G	G	G	G	G	G	G	G	G	G	G	G	G	G	G	G	G	G	G	G	G
80	1	360180	CDS	WP_000840452.1	359837	361198	-	transition	CTG->CCG	L->P	ns	magnesium transporter	A	A	A	A	A	A	A	A	A	A	A	A	A	A	A	A	A	A	A	A	A	A	A	A	A	A	A	A	A	A	A	A	A	A	A	A	A
80	1	2091299	Unknown	N/A	N/A	N/A	N/A	transition	G->A	N/A	nc	N/A	G	G	G	G	G	G	G	G	G	G	G	G	G	G	G	G	G	G	G	G	G	G	G	G	G	G	G	G	G	G	G	G	G	G	G	G	G
82	2	90105	CDS	WP_000773430.1	89462	91516	+	transition	GTG->GCG	V->A	ns	sensor histidine kinase	T	T	T	T	T	T	T	T	T	T	T	T	T	T	T	T	T	T	T	T	T	T	T	T	T	T	T	T	T	T	T	T	T	T	T	T	T
82	1	1052019	CDS	WP_169709839.1	1050837	1053005	+	transition	GCT->ACT	A->T	ns	DNA internalization-related competence protein ComEC/Rec2	G	G	G	G	G	G	G	G	G	G	G	G	G	G	G	G	G	G	G	G	G	G	G	G	G	G	G	G	G	G	G	G	G	G	G	G	G
82	1	2441176	CDS	WP_000908540.1	2440971	2441474	-	transition	CTT->CCT	L->P	ns	N-acetyltransferase	A	A	A	A	A	A	A	A	A	A	A	A	A	A	A	A	A	A	A	A	A	A	A	A	A	A	A	A	A	A	A	A	A	A	A	A	A
84	2	426138	Unknown	N/A	N/A	N/A	N/A	transition	A->G	N/A	nc	N/A	A	A	A	A	A	A	A	A	A	A	A	A	A	A	A	A	A	A	A	A	A	A	A	A	A	A	A	A	A	A	A	A	A	A	A	A	A
84	1	1903222	CDS	WP_001191578.1	1903088	1904698	-	transversion	GAA->TAA	E->*	ns	EAL domain-containing protein	C	C	C	C	C	C	C	C	C	C	C	C	C	C	C	C	C	C	C	C	C	C	C	C	C	C	C	C	C	C	C	C	C	C	C	C	C
85	1	730025	CDS	WP_001007981.1	729657	730052	+	transversion	AAC->AAA	N->K	ns	flagellar basal body rod protein FlgB	C	C	C	C	C	C	C	C	C	C	C	C	C	C	C	C	C	C	C	C	C	C	C	C	C	C	C	C	C	C	C	C	C	C	C	C	C
85	1	2804323	CDS	WP_000653994.1	2804184	2808389	-	transversion	ATC->AGC	I->S	ns	DNA-directed RNA polymerase subunit beta'	A	A	A	A	A	A	A	A	A	A	A	A	A	A	A	A	A	A	A	A	A	A	A	A	A	A	A	A	A	A	A	A	A	A	A	A	A
86	1	1922687	CDS	WP_000925749.1	1922008	1924029	-	transition	GGT->GAT	G->D	ns	GGDEF domain-containing protein	C	C	C	C	C	C	C	C	C	C	C	C	C	C	C	C	C	C	C	C	C	C	C	C	C	C	C	C	C	C	C	C	C	C	C	C	C
86	1	2866844	CDS	WP_000097429.1	2865905	2867242	-	transversion	TTT->TTG	F->L	ns	cadaverine/lysine antiporter	A	A	A	A	A	A	A	A	A	A	A	A	A	A	A	A	A	A	A	A	A	A	A	A	A	A	A	A	A	A	A	A	A	A	A	A	A
88	1	2281184	CDS	WP_001911301.1	2280506	2282008	+	transition	GGG->AGG	G->R	ns	exopolyphosphatase	G	G	G	G	G	G	G	G	G	G	G	G	G	G	G	G	G	G	G	G	G	G	G	G	G	G	G	G	G	G	G	G	G	G	G	G	G
95	1	999875	CDS	WP_001139306.1	999130	1000923	-	transversion	GAA->GTA	E->V	ns	sensor histidine kinase	T	T	T	T	T	T	T	T	T	T	T	T	T	T	T	T	T	T	T	T	T	T	T	T	T	T	T	T	T	T	T	T	T	T	T	T	T
95	1	2699156	CDS	WP_000473772.1	2698432	2699475	-	transversion	AGC->ATC	S->I	ns	rod shape-determining protein	C	C	C	C	C	C	C	C	C	C	C	C	C	C	C	C	C	C	C	C	C	C	C	C	C	C	C	C	C	C	C	C	C	C	C	C	C
97	1	1000662	CDS	WP_001139306.1	999130	1000923	-	transversion	TAT->GAT	Y->D	ns	sensor histidine kinase	A	A	A	A	A	A	A	A	A	A	A	A	A	A	A	A	A	A	A	A	A	A	A	A	A	A	A	A	A	A	A	A	A	A	A	A	A
97	1	2699105	CDS	WP_000473772.1	2698432	2699475	-	transition	CGT->CAT	R->H	ns	rod shape-determining protein	C	C	C	C	C	C	C	C	C	C	C	C	C	C	C	C	C	C	C	C	C	C	C	C	C	C	C	C	C	C	C	C	C	C	C	C	C
99	1	691173	CDS	WP_000404358.1	690048	692492	-	transversion	GAT->GAG	D->E	ns	acyl-CoA dehydrogenase	A	A	A	A	A	A	A	A	A	A	A	A	A	A	A	A	A	A	A	A	A	A	A	A	A	A	A	A	A	A	A	A	A	A	A	A	A
99	1	2063766	Unknown	N/A	N/A	N/A	N/A	transition	G->A	N/A	nc	N/A	G	G	G	G	G	G	G	G	G	G	G	G	G	G	G	G	G	G	G	G	G	G	G	G	G	G	G	G	G	G	G	G	G	G	G	G	G
107	1	1845210	CDS	WP_000190603.1	1845126	1845347	+	transversion	GCT->TCT	A->S	ns	cold shock domain-containing protein CspD	G	G	G	G	G	G	G	G	G	G	G	G	G	G	G	G	G	G	G	G	G	G	G	G	G	G	G	G	G	G	G	G	G	G	G	G	G
107	1	2699102	CDS	WP_000473772.1	2698432	2699475	-	transition	GCG->GTG	A->V	ns	rod shape-determining protein	G	G	G	G	G	G	G	G	G	G	G	G	G	G	G	G	G	G	G	G	G	G	G	G	G	G	G	G	G	G	G	G	G	G	G	G	G
108	2	537788	CDS	WP_001292091.1	537343	537915	+	transition	GGT->GAT	G->D	ns	sugar O-acetyltransferase	G	G	G	G	G	G	G	G	G	G	G	G	G	G	G	G	G	G	G	G	G	G	G	G	G	G	G	G	G	G	G	G	G	G	G	G	G
108	1	2676199	CDS	WP_000345929.1	2675452	2676423	+	transition	GAG->AAG	E->K	ns	octaprenyl diphosphate synthase	G	G	G	G	G	G	G	G	G	G	G	G	G	G	G	G	G	G	G	G	G	G	G	G	G	G	G	G	G	G	G	G	G	G	G	G	G
108	1	2821599	CDS	WP_000889215.1	2821325	2821747	+	transition	TTT->TCT	F->S	ns	GNAT family N-acetyltransferase	T	T	T	T	T	T	T	T	T	T	T	T	T	T	T	T	T	T	T	T	T	T	T	T	T	T	T	T	T	T	T	T	T	T	T	T	T
109	1	797143	CDS	WP_000130773.1	796541	797590	+	transition	TCC->TCT	S->S	s	flagellar motor switch protein FliM	C	C	C	C	C	C	C	C	C	C	C	C	C	C	C	C	C	C	C	C	C	C	C	C	C	C	C	C	C	C	C	C	C	C	C	C	C
109	1	2546803	CDS	WP_000462720.1	2545580	2546965	-	transversion	GTT->CTT	V->L	ns	signal recognition particle protein	C	C	C	C	C	C	C	C	C	C	C	C	C	C	C	C	C	C	C	C	C	C	C	C	C	C	C	C	C	C	C	C	C	C	C	C	C
111	2	160315	Unknown	N/A	N/A	N/A	N/A	transition	T->C	N/A	nc	N/A	T	T	T	T	T	T	T	T	T	T	T	T	T	T	T	T	T	T	T	T	T	T	T	T	T	T	T	T	T	T	T	T	T	T	T	T	T
111	1	3003693	CDS	WP_001212849.1	3000660	3003770	+	transition	CCG->TCG	P->S	ns	multidrug efflux RND transporter permease subunit VexB	C	C	C	C	C	C	C	C	C	C	C	C	C	C	C	C	C	C	C	C	C	C	C	C	C	C	C	C	C	C	C	C	C	C	C	C	C
112	1	1086102	CDS	WP_000373394.1	1085279	1086460	-	transition	ATC->ACC	I->T	ns	EAL domain-containing protein	A	A	A	A	A	A	A	A	A	A	A	A	A	A	A	A	A	A	A	A	A	A	A	A	A	A	A	A	A	A	A	A	A	A	A	A	A
113	1	294066	CDS	WP_000242749.1	293763	294395	-	transversion	AAC->AAA	N->K	ns	cAMP-activated global transcriptional regulator CRP	G	G	G	G	G	G	G	G	G	G	G	G	G	G	G	G	G	G	G	G	G	G	G	G	G	G	G	G	G	G	G	G	G	G	G	G	G
113	1	419362	CDS	WP_000042176.1	419007	419582	+	transition	GGT->GAT	G->D	ns	YecA family protein	G	G	G	G	G	G	G	G	G	G	G	G	G	G	G	G	G	G	G	G	G	G	G	G	G	G	G	G	G	G	G	G	G	G	G	G	G
113	1	786913	CDS	WP_000079330.1	786516	787949	+	transition	GAT->GGT	D->G	ns	sigma-54-dependent Fis family transcriptional regulator	A	A	A	A	A	A	A	A	A	A	A	A	A	A	A	A	A	A	A	A	A	A	A	A	A	A	A	A	A	A	A	A	A	A	A	A	A
113	1	2041352	CDS	WP_000945987.1	2041195	2043111	+	transition	ACG->ATG	T->M	ns	penicillin-binding protein 2	C	C	C	C	C	C	C	C	C	C	C	C	C	C	C	C	C	C	C	C	C	C	C	C	C	C	C	C	C	C	C	C	C	C	C	C	C
113	1	2794656	CDS	WP_001135823.1	2794080	2795495	+	transversion	GTG->CTG	V->L	ns	SLC13 family permease	G	G	G	G	G	G	G	G	G	G	G	G	G	G	G	G	G	G	G	G	G	G	G	G	G	G	G	G	G	G	G	G	G	G	G	G	G
114	1	24749	CDS	WP_000881907.1	24271	25155	+	transition	CGC->CAC	R->H	ns	acyltransferase	G	G	G	G	G	G	G	G	G	G	G	G	G	G	G	G	G	G	G	G	G	G	G	G	G	G	G	G	G	G	G	G	G	G	G	G	G
114	1	1430767	CDS	WP_000432038.1	1430536	1431162	+	transition	GCA->ACA	A->T	ns	RNA chaperone ProQ	G	G	G	G	G	G	G	G	G	G	G	G	G	G	G	G	G	G	G	G	G	G	G	G	G	G	G	G	G	G	G	G	G	G	G	G	G
114	1	1841012	CDS	WP_001018084.1	1840279	1841955	+	transition	TGT->TAT	C->Y	ns	aspartate:alanine antiporter	G	G	G	G	G	G	G	G	G	G	G	G	G	G	G	G	G	G	G	G	G	G	G	G	G	G	G	G	G	G	G	G	G	G	G	G	G
115	2	37557	CDS	WP_000935709.1	37178	38173	+	transition	CGT->CAT	R->H	ns	2-hydroxyacid dehydrogenase	G	G	G	G	G	G	G	G	G	G	G	G	G	G	G	G	G	G	G	G	G	G	G	G	G	G	G	G	G	G	G	G	G	G	G	G	G
115	2	109957	CDS	WP_000073077.1	109382	110644	-	transition	CCT->TCT	P->S	ns	ImpA family type VI secretion system protein	G	G	G	G	G	G	G	G	G	G	G	G	G	G	G	G	G	G	G	G	G	G	G	G	G	G	G	G	G	G	G	G	G	G	G	G	G
115	2	490512	CDS	WP_001885353.1	489762	491087	+	transition	GCA->ACA	A->T	ns	D-serine ammonia-lyase	G	G	G	G	G	G	G	G	G	G	G	G	G	G	G	G	G	G	G	G	G	G	G	G	G	G	G	G	G	G	G	G	G	G	G	G	G
115	1	41046	CDS	WP_001265400.1	40913	42046	-	transversion	CGC->CTC	R->L	ns	5-(carboxyamino)imidazole ribonucleotide synthase	C	C	C	C	C	C	C	C	C	C	C	C	C	C	C	C	C	C	C	C	C	C	C	C	C	C	C	C	C	C	C	C	C	C	C	C	C
115	1	292556	CDS	WP_000150128.1	291293	292750	+	transition	CGT->TGT	R->C	ns	succinylglutamate-semialdehyde dehydrogenase	C	C	C	C	C	C	C	C	C	C	C	C	C	C	C	C	C	C	C	C	C	C	C	C	C	C	C	C	C	C	C	C	C	C	C	C	C
115	1	379175	CDS	WP_000502881.1	378458	379834	-	transition	GCC->GCT	A->A	s	PhoH family protein	G	G	G	G	G	G	G	G	G	G	G	G	G	G	G	G	G	G	G	G	G	G	G	G	G	G	G	G	G	G	G	G	G	G	G	G	G
115	1	1974335	CDS	WP_000863730.1	1973918	1974964	+	transition	ACC->GCC	T->A	ns	electron transport complex subunit RsxD	A	A	A	A	A	A	A	A	A	A	A	A	A	A	A	A	A	A	A	A	A	A	A	A	A	A	A	A	A	A	A	A	A	A	A	A	A
115	1	1975809	CDS	WP_001005002.1	1975607	1976299	+	transition	CGA->CAA	R->Q	ns	electron transport complex subunit E	G	G	G	G	G	G	G	G	G	G	G	G	G	G	G	G	G	G	G	G	G	G	G	G	G	G	G	G	G	G	G	G	G	G	G	G	G
115	1	2622391	Unknown	N/A	N/A	N/A	N/A	transition	C->T	N/A	nc	N/A	C	C	C	C	C	C	C	C	C	C	C	C	C	C	C	C	C	C	C	C	C	C	C	C	C	C	C	C	C	C	C	C	C	C	C	C	C
115	1	2699132	CDS	WP_000473772.1	2698432	2699475	-	transition	CCT->CTT	P->L	ns	rod shape-determining protein	G	G	G	G	G	G	G	G	G	G	G	G	G	G	G	G	G	G	G	G	G	G	G	G	G	G	G	G	G	G	G	G	G	G	G	G	G
115	1	2764784	CDS	WP_001913997.1	2763793	2764878	-	transition	GTG->GCG	V->A	ns	alanine racemase	A	A	A	A	A	A	A	A	A	A	A	A	A	A	A	A	A	A	A	A	A	A	A	A	A	A	A	A	A	A	A	A	A	A	A	A	A
115	1	2813417	CDS	WP_001207198.1	2813192	2813680	-	transition	CAC->CAT	H->H	s	50S ribosomal protein L10	G	G	G	G	G	G	G	G	G	G	G	G	G	G	G	G	G	G	G	G	G	G	G	G	G	G	G	G	G	G	G	G	G	G	G	G	G
116	2	762602	CDS	WP_000645865.1	761756	762697	-	transition	GCC->GCT	A->A	s	LysR family transcriptional regulator	G	G	G	G	G	G	G	G	G	G	G	G	G	G	G	G	G	G	G	G	G	G	G	G	G	G	G	G	G	G	G	G	G	G	G	G	G
116	2	805154	CDS	WP_000954183.1	804732	805814	+	transition	CTG->CTA	L->L	s	microcin C ABC transporter permease YejB	G	G	G	G	G	G	G	G	G	G	G	G	G	G	G	G	G	G	G	G	G	G	G	G	G	G	G	G	G	G	G	G	G	G	G	G	G
116	2	892242	CDS	WP_000802773.1	890877	892997	-	transition	ATT->ATC	I->I	s	anaerobic ribonucleoside-triphosphate reductase	A	A	A	A	A	A	A	A	A	A	A	A	A	A	A	A	A	A	A	A	A	A	A	A	A	A	A	A	A	A	A	A	A	A	A	A	A
116	1	999995	CDS	WP_001139306.1	999130	1000923	-	transition	CAA->CGA	Q->R	ns	sensor histidine kinase	T	T	T	T	T	T	T	T	T	T	T	T	T	T	T	T	T	T	T	T	T	T	T	T	T	T	T	T	T	T	T	T	T	T	T	T	T
116	1	2041561	CDS	WP_000945987.1	2041195	2043111	+	transition	GAA->AAA	E->K	ns	penicillin-binding protein 2	G	G	G	G	G	G	G	G	G	G	G	G	G	G	G	G	G	G	G	G	G	G	G	G	G	G	G	G	G	G	G	G	G	G	G	G	G
116	1	2556163	CDS	WP_000348847.1	2556051	2557181	-	transition	GGC->GAC	G->D	ns	sodium ion-translocating decarboxylase subunit beta	C	C	C	C	C	C	C	C	C	C	C	C	C	C	C	C	C	C	C	C	C	C	C	C	C	C	C	C	C	C	C	C	C	C	C	C	C
116	1	2663964	CDS	WP_000546924.1	2663384	2664238	-	transition	GAT->GGT	D->G	ns	co-chaperone DjlA	T	T	T	T	T	T	T	T	T	T	T	T	T	T	T	T	T	T	T	T	T	T	T	T	T	T	T	T	T	T	T	T	T	T	T	T	T
117	1	2207185	CDS	WP_000189425.1	2206155	2207954	+	transition	ACC->ATC	T->I	ns	sodium-extruding oxaloacetate decarboxylase subunit alpha	C	C	C	C	C	C	C	C	C	C	C	C	C	C	C	C	C	C	C	C	C	C	C	C	C	C	C	C	C	C	C	C	C	C	C	C	C
118	2	295131	CDS	WP_000493426.1	292346	295465	+	transition	ACC->ATC	T->I	ns	bifunctional proline dehydrogenase/L-glutamate gamma-semialdehyde dehydrogenase PutA	C	C	C	C	C	C	C	C	C	C	C	C	C	C	C	C	C	C	C	C	C	C	C	C	C	C	C	C	C	C	C	C	C	C	C	C	C
124	1	802610	CDS	WP_000357782.1	802189	803121	+	transition	ACC->ATC	T->I	ns	50S ribosomal protein L3 N(5)-glutamine methyltransferase	C	C	C	C	C	C	C	C	C	C	C	C	C	C	C	C	C	C	C	C	C	C	C	C	C	C	C	C	C	C	C	C	C	C	C	C	C
125	1	20021	CDS	WP_000201999.1	19232	20170	-	transversion	ATC->ATA	I->I	s	branched-chain-amino-acid transaminase	G	G	G	G	G	G	G	G	G	G	G	G	G	G	G	G	G	G	G	G	G	G	G	G	G	G	G	G	G	G	G	G	G	G	G	G	G
125	1	92070	Unknown	N/A	N/A	N/A	N/A	transition	T->C	N/A	nc	N/A	T	T	T	T	T	T	T	T	T	T	T	T	T	T	T	T	T	T	T	T	T	T	T	T	T	T	T	T	T	T	T	T	T	T	T	T	T
125	1	956713	CDS	WP_001918717.1	956686	958176	-	transition	GCG->GCA	A->A	s	methyl-accepting chemotaxis protein	C	C	C	C	C	C	C	C	C	C	C	C	C	C	C	C	C	C	C	C	C	C	C	C	C	C	C	C	C	C	C	C	C	C	C	C	C
135	1	373277	CDS	WP_000410586.1	373005	374264	+	transition	ATG->ATA	M->I	ns	UDP-N-acetylglucosamine 1-carboxyvinyltransferase	G	G	G	G	G	G	G	G	G	G	G	G	G	G	G	G	G	G	G	G	G	G	G	G	G	G	G	G	G	G	G	G	G	G	G	G	G
135	1	1021290	CDS	WP_000228497.1	1021290	1021784	+	transversion	ATG->TTG	M->L	ns	leucine-responsive transcriptional regulator Lrp	A	A	A	A	A	A	A	A	A	A	A	A	A	A	A	A	A	A	A	A	A	A	A	A	A	A	A	A	A	A	A	A	A	A	A	A	A
139	2	354584	CDS	WP_000147723.1	353888	355321	-	transition	ATC->ATT	I->I	s	Na+/H+ antiporter NhaD	G	G	G	G	G	G	G	G	G	G	G	G	G	G	G	G	G	G	G	G	G	G	G	G	G	G	G	G	G	G	G	G	G	G	G	G	G
139	1	1096795	CDS	WP_000929546.1	1096650	1097090	+	transversion	ACT->AAT	T->N	ns	ExbD/TolR family protein	C	C	C	C	C	C	C	C	C	C	C	C	C	C	C	C	C	C	C	C	C	C	C	C	C	C	C	C	C	C	C	C	C	C	C	C	C
139	1	1210077	Unknown	N/A	N/A	N/A	N/A	transition	C->T	N/A	nc	N/A	C	C	C	C	C	C	C	C	C	C	C	C	C	C	C	C	C	C	C	C	C	C	C	C	C	C	C	C	C	C	C	C	C	C	C	C	C
139	1	1791492	CDS	WP_000903293.1	1791216	1791614	+	transition	GCC->ACC	A->T	ns	hypothetical protein	G	G	G	G	G	G	G	G	G	G	G	G	G	G	G	G	G	G	G	G	G	G	G	G	G	G	G	G	G	G	G	G	G	G	G	G	G
141	2	1016238	CDS	WP_000280874.1	1015327	1016505	+	transversion	TGG->TGT	W->C	ns	MerR family transcriptional regulator	G	G	G	G	G	G	G	G	G	G	G	G	G	G	G	G	G	G	G	G	G	G	G	G	G	G	G	G	G	G	G	G	G	G	G	G	G
141	1	2041871	CDS	WP_000945987.1	2041195	2043111	+	transversion	CAG->CTG	Q->L	ns	penicillin-binding protein 2	A	A	A	A	A	A	A	A	A	A	A	A	A	A	A	A	A	A	A	A	A	A	A	A	A	A	A	A	A	A	A	A	A	A	A	A	A
142	1	1720773	Unknown	N/A	N/A	N/A	N/A	transition	C->T	N/A	nc	N/A	C	C	C	C	C	C	C	C	C	C	C	C	C	C	C	C	C	C	C	C	C	C	C	C	C	C	C	C	C	C	C	C	C	C	C	C	C
144	1	1997874	CDS	WP_001013120.1	1997609	1998823	+	transition	CGT->CAT	R->H	ns	ROK family protein	G	G	G	G	G	G	G	G	G	G	G	G	G	G	G	G	G	G	G	G	G	G	G	G	G	G	G	G	G	G	G	G	G	G	G	G	G
144	1	2125851	CDS	WP_000187388.1	2125787	2127379	+	transition	TTA->TCA	L->S	ns	membrane-bound lytic murein transglycosylase MltF	T	T	T	T	T	T	T	T	T	T	T	T	T	T	T	T	T	T	T	T	T	T	T	T	T	T	T	T	T	T	T	T	T	T	T	T	T
145	2	517484	CDS	WP_000981879.1	517115	517900	+	transition	CAA->TAA	Q->*	ns	response regulator transcription factor	C	C	C	C	C	C	C	C	C	C	C	C	C	C	C	C	C	C	C	C	C	C	C	C	C	C	C	C	C	C	C	C	C	C	C	C	C
145	1	1845259	CDS	WP_000190603.1	1845126	1845347	+	transition	GGT->GAT	G->D	ns	cold shock domain-containing protein CspD	G	G	G	G	G	G	G	G	G	G	G	G	G	G	G	G	G	G	G	G	G	G	G	G	G	G	G	G	G	G	G	G	G	G	G	G	G
145	1	2698926	CDS	WP_000473772.1	2698432	2699475	-	transition	TCT->CCT	S->P	ns	rod shape-determining protein	A	A	A	A	A	A	A	A	A	A	A	A	A	A	A	A	A	A	A	A	A	A	A	A	A	A	A	A	A	A	A	A	A	A	A	A	A
146	1	93587	CDS	WP_000116550.1	93401	94444	+	transition	TCC->CCC	S->P	ns	porphobilinogen synthase	T	T	T	T	T	T	T	T	T	T	T	T	T	T	T	T	T	T	T	T	T	T	T	T	T	T	T	T	T	T	T	T	T	T	T	T	T
146	1	1098018	CDS	WP_000662246.1	1097108	1098178	+	transition	GGC->GAC	G->D	ns	cell envelope integrity protein TolA	G	G	G	G	G	G	G	G	G	G	G	G	G	G	G	G	G	G	G	G	G	G	G	G	G	G	G	G	G	G	G	G	G	G	G	G	G
148	1	2810644	CDS	WP_000263118.1	2808494	2812519	-	transition	GAA->AAA	E->K	ns	DNA-directed RNA polymerase subunit beta	C	C	C	C	C	C	C	C	C	C	C	C	C	C	C	C	C	C	C	C	C	C	C	C	C	C	C	C	C	C	C	C	C	C	C	C	C
149	2	86939	CDS	WP_000810879.1	86511	87518	-	transition	ATT->GTT	I->V	ns	TAXI family TRAP transporter solute-binding subunit	T	T	T	T	T	T	T	T	T	T	T	T	T	T	T	T	T	T	T	T	T	T	T	T	T	T	T	T	T	T	T	T	T	T	T	T	T
151	1	774457	CDS	WP_000799584.1	774376	774732	-	transition	ACC->ACT	T->T	s	DUF2956 domain-containing protein	G	G	G	G	G	G	G	G	G	G	G	G	G	G	G	G	G	G	G	G	G	G	G	G	G	G	G	G	G	G	G	G	G	G	G	G	G
151	1	1958324	CDS	WP_000337457.1	1957377	1959683	-	transition	CAA->TAA	Q->*	ns	zinc/cadmium/mercury/lead-transporting ATPase	G	G	G	G	G	G	G	G	G	G	G	G	G	G	G	G	G	G	G	G	G	G	G	G	G	G	G	G	G	G	G	G	G	G	G	G	G
151	1	2444579	CDS	WP_000421327.1	2444380	2445393	+	transition	ACC->ATC	T->I	ns	U32 family peptidase	C	C	C	C	C	C	C	C	C	C	C	C	C	C	C	C	C	C	C	C	C	C	C	C	C	C	C	C	C	C	C	C	C	C	C	C	C
151	1	2552246	CDS	WP_001233047.1	2551658	2554513	-	transition	GCG->GCA	A->A	s	insulinase family protein	C	C	C	C	C	C	C	C	C	C	C	C	C	C	C	C	C	C	C	C	C	C	C	C	C	C	C	C	C	C	C	C	C	C	C	C	C
152	1	1096780	CDS	WP_000929546.1	1096650	1097090	+	transition	GTG->GCG	V->A	ns	ExbD/TolR family protein	T	T	T	T	T	T	T	T	T	T	T	T	T	T	T	T	T	T	T	T	T	T	T	T	T	T	T	T	T	T	T	T	T	T	T	T	T
152	1	2999089	CDS	WP_001290345.1	2998942	2999523	+	transition	CGC->TGC	R->C	ns	TetR/AcrR family transcriptional regulator	C	C	C	C	C	C	C	C	C	C	C	C	C	C	C	C	C	C	C	C	C	C	C	C	C	C	C	C	C	C	C	C	C	C	C	C	C
155	1	264023	CDS	WP_001240133.1	262961	264337	+	transition	CGT->TGT	R->C	ns	argininosuccinate lyase	C	C	C	C	C	C	C	C	C	C	C	C	C	C	C	C	C	C	C	C	C	C	C	C	C	C	C	C	C	C	C	C	C	C	C	C	C
158	2	487602	CDS	WP_000782346.1	487234	488310	-	transition	GCC->ACC	A->T	ns	linear amide C-N hydrolase	C	C	C	C	C	C	C	C	C	C	C	C	C	C	C	C	C	C	C	C	C	C	C	C	C	C	C	C	C	C	C	C	C	C	C	C	C
159	1	1098080	CDS	WP_000662246.1	1097108	1098178	+	transversion	CGC->AGC	R->S	ns	cell envelope integrity protein TolA	C	C	C	C	C	C	C	C	C	C	C	C	C	C	C	C	C	C	C	C	C	C	C	C	C	C	C	C	C	C	C	C	C	C	C	C	C
160	2	792082	CDS	WP_001911715.1	792041	793051	+	transition	ATC->ATT	I->I	s	putative 2-aminoethylphosphonate ABC transporter substrate-binding protein	C	C	C	C	C	C	C	C	C	C	C	C	C	C	C	C	C	C	C	C	C	C	C	C	C	C	C	C	C	C	C	C	C	C	C	C	C
162	1	2795689	CDS	WP_000540247.1	2795647	2796534	+	transition	GCT->ACT	A->T	ns	DMT family transporter	G	G	G	G	G	G	G	G	G	G	G	G	G	G	G	G	G	G	G	G	G	G	G	G	G	G	G	G	G	G	G	G	G	G	G	G	G
163	2	424271	CDS	WP_001882759.1	423087	424661	+	transversion	ATG->ATT	M->I	ns	maltose ABC transporter permease MalF	G	G	G	G	G	G	G	G	G	G	G	G	G	G	G	G	G	G	G	G	G	G	G	G	G	G	G	G	G	G	G	G	G	G	G	G	G
165	1	323744	CDS	WP_000135216.1	323490	324110	+	transversion	AAC->AAG	N->K	ns	30S ribosomal protein S4	C	C	C	C	C	C	C	C	C	C	C	C	C	C	C	C	C	C	C	C	C	C	C	C	C	C	C	C	C	C	C	C	C	C	C	C	C
165	1	697675	CDS	WP_001911815.1	697256	698677	+	transition	GCG->GCA	A->A	s	GGDEF domain-containing protein	G	G	G	G	G	G	G	G	G	G	G	G	G	G	G	G	G	G	G	G	G	G	G	G	G	G	G	G	G	G	G	G	G	G	G	G	G
165	1	842485	CDS	WP_000877242.1	840641	842917	+	transversion	ATT->ATA	I->I	s	Fe(2+) transporter permease subunit FeoB	T	T	T	T	T	T	T	T	T	T	T	T	T	T	T	T	T	T	T	T	T	T	T	T	T	T	T	T	T	T	T	T	T	T	T	T	T
165	1	925153	Unknown	N/A	N/A	N/A	N/A	transition	C->T	N/A	nc	N/A	C	C	C	C	C	C	C	C	C	C	C	C	C	C	C	C	C	C	C	C	C	C	C	C	C	C	C	C	C	C	C	C	C	C	C	C	C
165	1	1098081	CDS	WP_000662246.1	1097108	1098178	+	transition	CGC->CAC	R->H	ns	cell envelope integrity protein TolA	G	G	G	G	G	G	G	G	G	G	G	G	G	G	G	G	G	G	G	G	G	G	G	G	G	G	G	G	G	G	G	G	G	G	G	G	G
165	1	1121479	CDS	WP_000037642.1	1120491	1121876	-	transversion	GCT->GAT	A->D	ns	DASH family cryptochrome	G	G	G	G	G	G	G	G	G	G	G	G	G	G	G	G	G	G	G	G	G	G	G	G	G	G	G	G	G	G	G	G	G	G	G	G	G
165	1	1270153	CDS	WP_001908182.1	1269212	1270918	-	transition	GCC->ACC	A->T	ns	methyl-accepting chemotaxis protein	C	C	C	C	C	C	C	C	C	C	C	C	C	C	C	C	C	C	C	C	C	C	C	C	C	C	C	C	C	C	C	C	C	C	C	C	C
165	1	1726856	CDS	WP_001281163.1	1724431	1727115	-	transition	GAC->GGC	D->G	ns	DNA topoisomerase (ATP-hydrolyzing) subunit A	T	T	T	T	T	T	T	T	T	T	T	T	T	T	T	T	T	T	T	T	T	T	T	T	T	T	T	T	T	T	T	T	T	T	T	T	T
165	1	2059424	CDS	WP_000947937.1	2059354	2060670	+	transition	GGC->GAC	G->D	ns	O-antigen ligase family protein	G	G	G	G	G	G	G	G	G	G	G	G	G	G	G	G	G	G	G	G	G	G	G	G	G	G	G	G	G	G	G	G	G	G	G	G	G
165	1	2833835	CDS	WP_001054524.1	2833339	2834598	-	transversion	GAA->GCA	E->A	ns	transcription termination factor Rho	T	T	T	T	T	T	T	T	T	T	T	T	T	T	T	T	T	T	T	T	T	T	T	T	T	T	T	T	T	T	T	T	T	T	T	T	T
165	1	2918900	CDS	WP_001023767.1	2918205	2919977	+	transition	CAG->CAA	Q->Q	s	polysaccharide deacetylase family protein	G	G	G	G	G	G	G	G	G	G	G	G	G	G	G	G	G	G	G	G	G	G	G	G	G	G	G	G	G	G	G	G	G	G	G	G	G
168	2	258222	CDS	WP_001909445.1	257576	258919	+	transversion	ACG->AGG	T->R	ns	sensor histidine kinase	C	C	C	C	C	C	C	C	C	C	C	C	C	C	C	C	C	C	C	C	C	C	C	C	C	C	C	C	C	C	C	C	C	C	C	C	C
170	2	544160	CDS	WP_000099717.1	543261	545240	-	transition	GCT->ACT	A->T	ns	acetoacetate--CoA ligase	C	C	C	C	C	C	C	C	C	C	C	C	C	C	C	C	C	C	C	C	C	C	C	C	C	C	C	C	C	C	C	C	C	C	C	C	C
170	1	23022	CDS	WP_000521788.1	22658	24181	+	transversion	GTT->GGT	V->G	ns	YifB family Mg chelatase-like AAA ATPase	T	T	T	T	T	T	T	T	T	T	T	T	T	T	T	T	T	T	T	T	T	T	T	T	T	T	T	T	T	T	T	T	T	T	T	T	T
170	1	2235720	CDS	WP_053029786.1	2234187	2235740	-	transition	GAC->GAT	D->D	s	glutamine-hydrolyzing GMP synthase	G	G	G	G	G	G	G	G	G	G	G	G	G	G	G	G	G	G	G	G	G	G	G	G	G	G	G	G	G	G	G	G	G	G	G	G	G
170	1	2540156	CDS	WP_001145863.1	2540056	2540493	+	transversion	CTG->CAG	L->Q	ns	DUF1043 family protein	T	T	T	T	T	T	T	T	T	T	T	T	T	T	T	T	T	T	T	T	T	T	T	T	T	T	T	T	T	T	T	T	T	T	T	T	T
173	2	799110	CDS	WP_001882443.1	797929	799401	-	transversion	CCT->ACT	P->T	ns	peptide MFS transporter	G	G	G	G	G	G	G	G	G	G	G	G	G	G	G	G	G	G	G	G	G	G	G	G	G	G	G	G	G	G	G	G	G	G	G	G	G
173	1	2043916	CDS	WP_000781440.1	2043108	2044229	+	transition	GTC->GCC	V->A	ns	peptidoglycan glycosyltransferase MrdB	T	T	T	T	T	T	T	T	T	T	T	T	T	T	T	T	T	T	T	T	T	T	T	T	T	T	T	T	T	T	T	T	T	T	T	T	T
173	1	2110225	CDS	WP_000890132.1	2109901	2110635	-	transversion	CTG->CTT	L->L	s	tRNA pseudouridine(65) synthase TruC	C	C	C	C	C	C	C	C	C	C	C	C	C	C	C	C	C	C	C	C	C	C	C	C	C	C	C	C	C	C	C	C	C	C	C	C	C
173	1	2210546	CDS	WP_000260329.1	2209429	2211039	+	transversion	CAC->CCC	H->P	ns	sensor histidine kinase	A	A	A	A	A	A	A	A	A	A	A	A	A	A	A	A	A	A	A	A	A	A	A	A	A	A	A	A	A	A	A	A	A	A	A	A	A
174	1	1146014	CDS	WP_000350250.1	1143841	1146891	-	transition	ACC->ATC	T->I	ns	efflux RND transporter permease subunit VexD	G	G	G	G	G	G	G	G	G	G	G	G	G	G	G	G	G	G	G	G	G	G	G	G	G	G	G	G	G	G	G	G	G	G	G	G	G
174	1	1325761	CDS	WP_000229271.1	1325190	1325879	+	transition	TAC->TGC	Y->C	ns	DUF2726 domain-containing protein	A	A	A	A	A	A	A	A	A	A	A	A	A	A	A	A	A	A	A	A	A	A	A	A	A	A	A	A	A	A	A	A	A	A	A	A	A
174	1	2333018	CDS	WP_000018876.1	2332385	2333275	-	transition	AAC->AAT	N->N	s	transcriptional activator NhaR	G	G	G	G	G	G	G	G	G	G	G	G	G	G	G	G	G	G	G	G	G	G	G	G	G	G	G	G	G	G	G	G	G	G	G	G	G
174	1	2650640	CDS	WP_001256653.1	2650361	2651071	+	transition	GTG->ATG	V->M	ns	YggS family pyridoxal phosphate-dependent enzyme	G	G	G	G	G	G	G	G	G	G	G	G	G	G	G	G	G	G	G	G	G	G	G	G	G	G	G	G	G	G	G	G	G	G	G	G	G
174	1	2670342	CDS	WP_000383338.1	2669979	2670359	+	transversion	CCG->GCG	P->A	ns	Co2+/Mg2+ efflux protein ApaG	C	C	C	C	C	C	C	C	C	C	C	C	C	C	C	C	C	C	C	C	C	C	C	C	C	C	C	C	C	C	C	C	C	C	C	C	C
174	1	2809927	CDS	WP_000263118.1	2808494	2812519	-	transition	CTT->TTT	L->F	ns	DNA-directed RNA polymerase subunit beta	G	G	G	G	G	G	G	G	G	G	G	G	G	G	G	G	G	G	G	G	G	G	G	G	G	G	G	G	G	G	G	G	G	G	G	G	G
176	1	2720901	CDS	WP_001920788.1	2720125	2720997	+	transition	GGC->GGT	G->G	s	UTP--glucose-1-phosphate uridylyltransferase GalU	C	C	C	C	C	C	C	C	C	C	C	C	C	C	C	C	C	C	C	C	C	C	C	C	C	C	C	C	C	C	C	C	C	C	C	C	C
Appendix 1 Table 3. Annotations of all the SNPs that supported each branch of the phylogenetic tree
177	2	143677	CDS	WP_001997721.1	143591	144280	-	transition	GGG->AGG	G->R	ns	hypothetical protein	C	T	T	T	T	T	T	T	T	T	T	T	T	T	T	T	T	T	T	T	T	T	T	T	T	T	T	T	T	C	C	C	C	C	C	C	C
177	1	966231	CDS	WP_000735487.1	966050	967021	+	transition	GCG->GTG	A->V	ns	lytic murein transglycosylase	C	T	T	T	T	T	T	T	T	T	T	T	T	T	T	T	T	T	T	T	T	T	T	T	T	T	T	T	T	C	C	C	C	C	C	C	C
177	1	2041361	CDS	WP_000945987.1	2041195	2043111	+	transition	AAC->AGC	N->S	ns	penicillin-binding protein 2	A	G	G	G	G	G	G	G	G	G	G	G	G	G	G	G	G	G	G	G	G	G	G	G	G	G	G	G	G	A	A	A	A	A	A	A	A
183	1	999861	CDS	WP_001139306.1	999130	1000923	-	transition	GAG->AAG	E->K	ns	sensor histidine kinase	C	C	C	C	C	C	C	C	C	C	C	C	C	C	C	C	C	C	C	C	C	C	C	C	C	C	C	C	C	T	C	C	C	C	C	C	C
184	2	267844	CDS	WP_001162435.1	266586	268748	+	transition	GAG->GGG	E->G	ns	chemotaxis protein CheA	A	A	A	A	A	A	A	A	A	A	A	A	A	A	A	A	A	A	A	A	A	A	A	A	A	A	A	A	A	G	A	A	A	A	A	A	A
184	2	442956	CDS	WP_000672477.1	442620	444494	-	transition	ATG->ATA	M->I	ns	methyl-accepting chemotaxis protein Mlp37	C	C	C	C	C	C	C	C	C	C	C	C	C	C	C	C	C	C	C	C	C	C	C	C	C	C	C	C	C	T	C	C	C	C	C	C	C
184	2	533505	Unknown	N/A	N/A	N/A	N/A	transition	G->A	N/A	nc	N/A	G	G	G	G	G	G	G	G	G	G	G	G	G	G	G	G	G	G	G	G	G	G	G	G	G	G	G	G	G	A	G	G	G	G	G	G	G
184	2	830571	CDS	WP_001272521.1	830135	831511	-	transition	GCG->GTG	A->V	ns	Re/Si-specific NAD(P)(+) transhydrogenase subunit beta	G	G	G	G	G	G	G	G	G	G	G	G	G	G	G	G	G	G	G	G	G	G	G	G	G	G	G	G	G	A	G	G	G	G	G	G	G
184	1	438406	CDS	WP_000132103.1	437994	439286	+	transversion	GAT->GTT	D->V	ns	GGDEF domain-containing protein	A	A	A	A	A	A	A	A	A	A	A	A	A	A	A	A	A	A	A	A	A	A	A	A	A	A	A	A	A	T	A	A	A	A	A	A	A
184	1	454315	CDS	WP_000733229.1	453895	454503	-	transversion	TAT->TAG	Y->*	ns	SH3 domain-containing protein	A	A	A	A	A	A	A	A	A	A	A	A	A	A	A	A	A	A	A	A	A	A	A	A	A	A	A	A	A	C	A	A	A	A	A	A	A
184	1	914560	CDS	WP_000099574.1	914229	915674	-	transition	GCA->GTA	A->V	ns	pyruvate kinase	G	G	G	G	G	G	G	G	G	G	G	G	G	G	G	G	G	G	G	G	G	G	G	G	G	G	G	G	G	A	G	G	G	G	G	G	G
184	1	2114564	CDS	WP_000098861.1	2114535	2116121	-	transition	CCT->TCT	P->S	ns	AbgT family transporter	G	G	G	G	G	G	G	G	G	G	G	G	G	G	G	G	G	G	G	G	G	G	G	G	G	G	G	G	G	A	G	G	G	G	G	G	G
184	1	2494662	CDS	WP_000122112.1	2492841	2494754	+	transversion	CAG->GAG	Q->E	ns	beta-N-acetylhexosaminidase	C	C	C	C	C	C	C	C	C	C	C	C	C	C	C	C	C	C	C	C	C	C	C	C	C	C	C	C	C	G	C	C	C	C	C	C	C
184	1	2561025	CDS	WP_000906485.1	2560844	2561041	-	transition	CGC->CAC	R->H	ns	carbon storage regulator CsrA	C	C	C	C	C	C	C	C	C	C	C	C	C	C	C	C	C	C	C	C	C	C	C	C	C	C	C	C	C	T	C	C	C	C	C	C	C
184	1	2764628	CDS	WP_001913997.1	2763793	2764878	-	transition	CCC->CTC	P->L	ns	alanine racemase	G	G	G	G	G	G	G	G	G	G	G	G	G	G	G	G	G	G	G	G	G	G	G	G	G	G	G	G	G	A	G	G	G	G	G	G	G
184	1	2838925	CDS	WP_001163252.1	2838174	2841617	-	transversion	GAT->GCT	D->A	ns	hybrid sensor histidine kinase/response regulator	T	T	T	T	T	T	T	T	T	T	T	T	T	T	T	T	T	T	T	T	T	T	T	T	T	T	T	T	T	G	T	T	T	T	T	T	T
185	2	347397	CDS	WP_001133571.1	347335	349326	-	transition	GAT->AAT	D->N	ns	flavohemoglobin expression-modulating QEGLA motif protein	C	C	C	C	C	C	C	C	C	C	C	C	C	C	C	C	C	C	C	C	C	C	C	C	C	C	C	C	C	C	C	C	C	C	C	C	C
185	2	862982	CDS	WP_000258678.1	862802	864295	-	transition	CGG->CGA	R->R	s	sensor histidine kinase KdpD	C	C	C	C	C	C	C	C	C	C	C	C	C	C	C	C	C	C	C	C	C	C	C	C	C	C	C	C	C	C	C	C	C	C	C	C	C
185	1	142033	CDS	WP_000098149.1	141874	142671	+	transversion	ATC->TTC	I->F	ns	glutamate racemase	A	A	A	A	A	A	A	A	A	A	A	A	A	A	A	A	A	A	A	A	A	A	A	A	A	A	A	A	A	A	A	A	A	A	A	A	A
185	1	2834373	CDS	WP_001054524.1	2833339	2834598	-	transversion	CCT->ACT	P->T	ns	transcription termination factor Rho	G	G	G	G	G	G	G	G	G	G	G	G	G	G	G	G	G	G	G	G	G	G	G	G	G	G	G	G	G	G	G	G	G	G	G	G	G
186	1	2344539	CDS	WP_000107102.1	2343601	2344935	-	transversion	AAA->TAA	K->*	ns	sigma-54-dependent Fis family transcriptional regulator	T	T	T	T	T	T	T	T	T	T	T	T	T	T	T	T	T	T	T	T	T	T	T	T	T	T	T	T	T	T	T	T	T	T	T	T	T
187	1	2253690	CDS	WP_001105747.1	2253546	2254061	-	transition	GCG->GCA	A->A	s	co-chaperone HscB	C	C	C	C	C	C	C	C	C	C	C	C	C	C	C	C	C	C	C	C	C	C	C	C	C	C	C	C	C	C	C	C	C	C	C	C	C
188	2	6010	CDS	WP_000586206.1	4983	6629	-	transversion	ATC->AGC	I->S	ns	methyl-accepting chemotaxis protein	A	A	A	A	A	A	A	A	A	A	A	A	A	A	A	A	A	A	A	A	A	A	A	A	A	A	A	A	A	A	A	A	A	A	A	A	A
188	2	444627	Unknown	N/A	N/A	N/A	N/A	transversion	G->T	N/A	nc	N/A	G	G	G	G	G	G	G	G	G	G	G	G	G	G	G	G	G	G	G	G	G	G	G	G	G	G	G	G	G	G	G	G	G	G	G	G	G
188	1	1083644	CDS	WP_000751972.1	1082903	1083937	+	transversion	GAT->TAT	D->Y	ns	porin OmpT	G	G	G	G	G	G	G	G	G	G	G	G	G	G	G	G	G	G	G	G	G	G	G	G	G	G	G	G	G	G	G	G	G	G	G	G	G
188	1	1897898	CDS	WP_000277613.1	1897024	1898655	-	transversion	ATC->AGC	I->S	ns	peptide ABC transporter substrate-binding protein	A	A	A	A	A	A	A	A	A	A	A	A	A	A	A	A	A	A	A	A	A	A	A	A	A	A	A	A	A	A	A	A	A	A	A	A	A
188	1	2698503	CDS	WP_000473772.1	2698432	2699475	-	transition	GTG->ATG	V->M	ns	rod shape-determining protein	C	C	C	C	C	C	C	C	C	C	C	C	C	C	C	C	C	C	C	C	C	C	C	C	C	C	C	C	C	C	C	C	C	C	C	C	C
190	2	137630	CDS	WP_001882958.1	136855	138411	+	transition	CGT->CAT	R->H	ns	EAL domain-containing protein	G	G	G	G	G	G	G	G	G	G	G	G	G	G	G	G	G	G	G	G	G	G	G	G	G	G	G	G	G	G	G	G	A	G	G	G	G
190	2	352319	CDS	WP_000173612.1	351578	352936	+	transversion	ATG->TTG	M->L	ns	DNA-3-methyladenine glycosylase 2 family protein	A	A	A	A	A	A	A	A	A	A	A	A	A	A	A	A	A	A	A	A	A	A	A	A	A	A	A	A	A	A	A	A	T	A	A	A	A
190	2	427633	CDS	WP_000648859.1	426888	427649	-	transition	CGC->CAC	R->H	ns	DeoR/GlpR family transcriptional regulator	C	C	C	C	C	C	C	C	C	C	C	C	C	C	C	C	C	C	C	C	C	C	C	C	C	C	C	C	C	C	C	C	T	C	C	C	C
190	2	753078	CDS	WP_000161799.1	752991	754694	-	transition	AAC->AAT	N->N	s	FAD-dependent oxidoreductase	G	G	G	G	G	G	G	G	G	G	G	G	G	G	G	G	G	G	G	G	G	G	G	G	G	G	G	G	G	G	G	G	A	G	G	G	G
190	1	512108	CDS	WP_000621097.1	511706	512623	+	transversion	CCT->GCT	P->A	ns	UDP-3-O-acyl-N-acetylglucosamine deacetylase	C	C	C	C	C	C	C	C	C	C	C	C	C	C	C	C	C	C	C	C	C	C	C	C	C	C	C	C	C	C	C	C	G	C	C	C	C
190	1	1194633	CDS	WP_000115816.1	1194059	1196515	+	transversion	CGT->CCT	R->P	ns	EAL domain-containing protein	G	G	G	G	G	G	G	G	G	G	G	G	G	G	G	G	G	G	G	G	G	G	G	G	G	G	G	G	G	G	G	G	C	G	G	G	G
190	1	1443123	CDS	WP_000966885.1	1442181	1443191	+	transition	GTT->ATT	V->I	ns	quinone-dependent dihydroorotate dehydrogenase	G	G	G	G	G	G	G	G	G	G	G	G	G	G	G	G	G	G	G	G	G	G	G	G	G	G	G	G	G	G	G	G	A	G	G	G	G
190	1	1861254	CDS	WP_000109998.1	1860773	1861888	+	transition	TTC->TCC	F->S	ns	tRNA 2-thiouridine(34) synthase MnmA	T	T	T	T	T	T	T	T	T	T	T	T	T	T	T	T	T	T	T	T	T	T	T	T	T	T	T	T	T	T	T	T	C	T	T	T	T
190	1	1964366	Unknown	N/A	N/A	N/A	N/A	transversion	G->T	N/A	nc	N/A	G	G	G	G	G	G	G	G	G	G	G	G	G	G	G	G	G	G	G	G	G	G	G	G	G	G	G	G	G	G	G	G	T	G	G	G	G
190	1	2443326	CDS	WP_001111411.1	2442218	2444272	+	transition	AAG->AGG	K->R	ns	bifunctional diguanylate cyclase/phosphodiesterase	A	A	A	A	A	A	A	A	A	A	A	A	A	A	A	A	A	A	A	A	A	A	A	A	A	A	A	A	A	A	A	A	G	A	A	A	A
190	1	2698872	CDS	WP_000473772.1	2698432	2699475	-	transition	GTG->ATG	V->M	ns	rod shape-determining protein	C	C	C	C	C	C	C	C	C	C	C	C	C	C	C	C	C	C	C	C	C	C	C	C	C	C	C	C	C	C	C	C	T	C	C	C	C
190	1	2812884	CDS	WP_000028973.1	2812760	2813125	-	transition	CTG->CCG	L->P	ns	50S ribosomal protein L7/L12	A	A	A	A	A	A	A	A	A	A	A	A	A	A	A	A	A	A	A	A	A	A	A	A	A	A	A	A	A	A	A	A	G	A	A	A	A
194	1	198890	CDS	WP_000354544.1	197848	199551	-	transition	CTC->CCC	L->P	ns	cation acetate symporter	A	A	A	A	A	A	A	A	A	A	A	A	A	A	A	A	A	A	A	A	A	A	A	A	A	A	A	A	A	A	G	A	A	A	A	A	A
194	1	201014	CDS	WP_000340298.1	200207	201952	+	transition	AAC->GAC	N->D	ns	potassium/proton antiporter	A	A	A	A	A	A	A	A	A	A	A	A	A	A	A	A	A	A	A	A	A	A	A	A	A	A	A	A	A	A	G	A	A	A	A	A	A
194	1	209687	CDS	WP_000638377.1	208807	210114	-	transversion	GCG->GAG	A->E	ns	anaerobic C4-dicarboxylate transporter	G	G	G	G	G	G	G	G	G	G	G	G	G	G	G	G	G	G	G	G	G	G	G	G	G	G	G	G	G	G	T	G	G	G	G	G	G
194	1	266754	CDS	WP_000495223.1	266603	267334	-	transition	GCC->GTC	A->V	ns	glutathione peroxidase	G	G	G	G	G	G	G	G	G	G	G	G	G	G	G	G	G	G	G	G	G	G	G	G	G	G	G	G	G	G	A	G	G	G	G	G	G
194	1	350556	CDS	WP_000056163.1	350042	350572	-	transition	GTG->GCG	V->A	ns	inorganic diphosphatase	A	A	A	A	A	A	A	A	A	A	A	A	A	A	A	A	A	A	A	A	A	A	A	A	A	A	A	A	A	A	G	A	A	A	A	A	A
194	1	488310	CDS	WP_000331318.1	488280	489050	+	transition	CTC->TTC	L->F	ns	pyruvate dehydrogenase complex transcriptional repressor PdhR	C	C	C	C	C	C	C	C	C	C	C	C	C	C	C	C	C	C	C	C	C	C	C	C	C	C	C	C	C	C	T	C	C	C	C	C	C
194	1	888668	CDS	WP_001145580.1	886357	889041	+	transition	CGT->CAT	R->H	ns	bifunctional acetaldehyde-CoA/alcohol dehydrogenase	G	G	G	G	G	G	G	G	G	G	G	G	G	G	G	G	G	G	G	G	G	G	G	G	G	G	G	G	G	G	A	G	G	G	G	G	G
194	1	893886	CDS	WP_000906649.1	892057	895206	-	transversion	GTC->TTC	V->F	ns	ribonuclease E	C	C	C	C	C	C	C	C	C	C	C	C	C	C	C	C	C	C	C	C	C	C	C	C	C	C	C	C	C	C	A	C	C	C	C	C	C
194	1	946705	CDS	WP_001179458.1	946199	947413	-	transition	GGC->AGC	G->S	ns	pyridoxal phosphate-dependent aminotransferase	C	C	C	C	C	C	C	C	C	C	C	C	C	C	C	C	C	C	C	C	C	C	C	C	C	C	C	C	C	C	T	C	C	C	C	C	C
194	1	952796	CDS	WP_001215211.1	952404	953402	+	transition	GTC->GTT	V->V	s	o-succinylbenzoate synthase	C	C	C	C	C	C	C	C	C	C	C	C	C	C	C	C	C	C	C	C	C	C	C	C	C	C	C	C	C	C	T	C	C	C	C	C	C
194	1	1304077	CDS	WP_080488804.1	1297981	1306788	+	transition	GGG->AGG	G->R	ns	cadherin domain-containing protein	G	G	G	G	G	G	G	G	G	G	G	G	G	G	G	G	G	G	G	G	G	G	G	G	G	G	G	G	G	G	A	G	G	G	G	G	G
194	1	1450547	CDS	WP_001881287.1	1450489	1450662	+	transition	GGT->GAT	G->D	ns	ribosome modulation factor	G	G	G	G	G	G	G	G	G	G	G	G	G	G	G	G	G	G	G	G	G	G	G	G	G	G	G	G	G	G	A	G	G	G	G	G	G
194	1	1771508	CDS	WP_000948258.1	1769458	1771557	-	transition	ACC->ATC	T->I	ns	PTS sugar transporter subunit IIC/EAL domain-containing protein	G	G	G	G	G	G	G	G	G	G	G	G	G	G	G	G	G	G	G	G	G	G	G	G	G	G	G	G	G	G	A	G	G	G	G	G	G
194	1	2324066	CDS	WP_001883831.1	2323669	2324631	-	transition	CGT->CAT	R->H	ns	4-hydroxy-3-methylbut-2-enyl diphosphate reductase	C	C	C	C	C	C	C	C	C	C	C	C	C	C	C	C	C	C	C	C	C	C	C	C	C	C	C	C	C	C	T	C	C	C	C	C	C
194	1	2539836	CDS	WP_000187998.1	2538799	2539902	-	transition	GCA->ACA	A->T	ns	cell division protein ZapE	C	C	C	C	C	C	C	C	C	C	C	C	C	C	C	C	C	C	C	C	C	C	C	C	C	C	C	C	C	C	T	C	C	C	C	C	C
194	1	2847612	CDS	WP_001287249.1	2845824	2847773	+	transition	CAC->TAC	H->Y	ns	acetate--CoA ligase	C	C	C	C	C	C	C	C	C	C	C	C	C	C	C	C	C	C	C	C	C	C	C	C	C	C	C	C	C	C	T	C	C	C	C	C	C
195	2	12037	CDS	WP_000178906.1	11500	12579	+	transition	ACT->GCT	T->A	ns	GGDEF domain-containing protein	A	A	A	A	A	A	A	A	A	A	A	A	A	A	A	A	A	A	A	A	A	A	A	A	A	A	A	A	A	A	A	A	A	A	A	G	A
195	2	1023252	CDS	WP_000778642.1	1022020	1024251	+	transition	ATT->ATC	I->I	s	glycoside hydrolase	T	T	T	T	T	T	T	T	T	T	T	T	T	T	T	T	T	T	T	T	T	T	T	T	T	T	T	T	T	T	T	T	T	T	T	C	T
195	1	220971	Unknown	N/A	N/A	N/A	N/A	transition	C->T	N/A	nc	N/A	C	C	C	C	C	C	C	C	C	C	C	C	C	C	C	C	C	C	C	C	C	C	C	C	C	C	C	C	C	C	C	C	C	C	C	T	C
195	1	325059	CDS	WP_001162087.1	324135	325127	+	transition	GCA->ACA	A->T	ns	DNA-directed RNA polymerase subunit alpha	G	G	G	G	G	G	G	G	G	G	G	G	G	G	G	G	G	G	G	G	G	G	G	G	G	G	G	G	G	G	G	G	G	G	G	A	G
195	1	808056	CDS	WP_000095131.1	807151	809166	-	transition	GGG->AGG	G->R	ns	bifunctional tRNA (5-methylaminomethyl-2-thiouridine)(34)-methyltransferase MnmD/FAD-dependent 5-carboxymethylaminomethyl-2-thiouridine(34) oxidoreductase MnmC	C	C	C	C	C	C	C	C	C	C	C	C	C	C	C	C	C	C	C	C	C	C	C	C	C	C	C	C	C	C	C	C	C	C	C	T	C
195	1	938961	CDS	WP_000360594.1	937862	939562	+	transition	ACC->ATC	T->I	ns	long-chain-fatty-acid--CoA ligase FadD	C	C	C	C	C	C	C	C	C	C	C	C	C	C	C	C	C	C	C	C	C	C	C	C	C	C	C	C	C	C	C	C	C	C	C	T	C
195	1	2816132	CDS	WP_000646629.1	2815779	2816159	-	transition	GAT->AAT	D->N	ns	preprotein translocase subunit SecE	C	C	C	C	C	C	C	C	C	C	C	C	C	C	C	C	C	C	C	C	C	C	C	C	C	C	C	C	C	C	C	C	C	C	C	T	C
199	1	2829609	CDS	WP_000586597.1	2829333	2830043	-	transition	GAT->GAC	D->D	s	NAD(P)H-flavin reductase	A	G	G	G	G	G	G	G	G	G	G	G	G	G	G	G	G	G	G	G	G	G	G	G	G	G	G	G	G	G	G	G	G	G	G	G	G
204	2	287452	Unknown	N/A	N/A	N/A	N/A	transition	T->C	N/A	nc	N/A	T	C	C	C	C	C	C	C	C	C	C	C	C	C	C	C	C	C	C	C	C	C	C	C	C	C	C	C	C	C	C	C	C	C	C	C	C
205	2	266455	CDS	WP_050926121.1	266178	266537	+	transition	GAC->GGC	D->G	ns	response regulator	A	G	G	G	G	G	G	G	G	G	G	G	G	G	G	G	G	G	G	G	G	G	G	G	G	G	G	G	G	G	G	G	G	G	G	G	G
205	2	474367	CDS	PepSY domain-containing protein	474079	475491	+	transition	TAG->CAG	*->Q	ns	PepSY domain-containing protein	T	C	C	C	C	C	C	C	C	C	C	C	C	C	C	C	C	C	C	C	C	C	C	C	C	C	C	C	C	C	C	C	C	C	C	C	C
205	1	650625	CDS	WP_001131994.1	650233	651336	+	transition	TTA->TTG	L->L	s	bifunctional diaminohydroxyphosphoribosylaminopyrimidine deaminase/5-amino-6-(5-phosphoribosylamino)uracil reductase RibD	A	G	G	G	G	G	G	G	G	G	G	G	G	G	G	G	G	G	G	G	G	G	G	G	G	G	G	G	G	G	G	G	G	G	G	G	G
206	2	155417	CDS	WP_053029754.1	154328	156151	+	transition	AAG->GAG	K->E	ns	GGDEF domain-containing protein	A	G	G	G	G	G	G	G	G	G	G	G	G	G	G	G	G	G	G	G	G	G	G	G	G	G	G	G	G	G	G	G	G	G	G	G	G
206	2	266978	CDS	WP_001162435.1	266586	268748	+	transition	GGG->GGA	G->G	s	chemotaxis protein CheA	G	A	A	A	A	A	A	A	A	A	A	A	A	A	A	A	A	A	A	A	A	A	A	A	A	A	A	A	A	A	A	A	A	A	A	A	A
206	1	199503	CDS	WP_000354544.1	197848	199551	-	transition	TTA->CTA	L->L	s	cation acetate symporter	A	G	G	G	G	G	G	G	G	G	G	G	G	G	G	G	G	G	G	G	G	G	G	G	G	G	G	G	G	G	G	G	G	G	G	G	G
206	1	1275879	CDS	WP_053029790.1	1275751	1277535	-	transition	TCA->CCA	S->P	ns	DEAD/DEAH box helicase	A	G	G	G	G	G	G	G	G	G	G	G	G	G	G	G	G	G	G	G	G	G	G	G	G	G	G	G	G	G	G	G	G	G	G	G	G
206	1	1875242	CDS	WP_053029708.1	1874314	1875366	-	transition	GCC->GTC	A->V	ns	biotin synthase BioB	G	A	A	A	A	A	A	A	A	A	A	A	A	A	A	A	A	A	A	A	A	A	A	A	A	A	A	A	A	A	A	A	A	A	A	A	A
206	1	2234890	CDS	WP_053029786.1	2234187	2235740	-	transition	GGG->GAG	G->E	ns	glutamine-hydrolyzing GMP synthase	C	T	T	T	T	T	T	T	T	T	T	T	T	T	T	T	T	T	T	T	T	T	T	T	T	T	T	T	T	T	T	T	T	T	T	T	T
208	1	973508	CDS	WP_053029672.1	972751	973845	+	transversion	GAG->GCG	E->A	ns	NapC/NirT family cytochrome c	A	C	C	C	C	C	C	C	C	C	C	C	C	C	C	C	C	C	C	C	C	C	C	C	C	C	C	C	C	C	C	C	C	C	C	C	C
208	1	2851560	CDS	WP_053029759.1	2850690	2851577	+	transition	AGC->GGC	S->G	ns	50S ribosomal protein L11 methyltransferase	A	G	G	G	G	G	G	G	G	G	G	G	G	G	G	G	G	G	G	G	G	G	G	G	G	G	G	G	G	G	G	G	G	G	G	G	G
209	2	783783	CDS	WP_053029800.1	783461	785209	-	transition	GTG->GCG	V->A	ns	formate--tetrahydrofolate ligase	A	G	G	G	G	G	G	G	G	G	G	G	G	G	G	G	G	G	G	G	G	G	G	G	G	G	G	G	G	G	G	G	G	G	G	G	G
209	1	66734	CDS	WP_000908213.1	66468	67253	+	transition	ACA->ACG	T->T	s	class I SAM-dependent methyltransferase	A	G	G	G	G	G	G	G	G	G	G	G	G	G	G	G	G	G	G	G	G	G	G	G	G	G	G	G	G	G	G	G	G	G	G	G	G
209	1	648776	CDS	WP_000366574.1	648408	649658	+	transition	CGT->CGC	R->R	s	glutamate-5-semialdehyde dehydrogenase	T	C	C	C	C	C	C	C	C	C	C	C	C	C	C	C	C	C	C	C	C	C	C	C	C	C	C	C	C	C	C	C	C	C	C	C	C
209	1	759844	CDS	WP_000786153.1	758725	759978	-	transition	TTA->TTG	L->L	s	uracil-xanthine permease	T	C	C	C	C	C	C	C	C	C	C	C	C	C	C	C	C	C	C	C	C	C	C	C	C	C	C	C	C	C	C	C	C	C	C	C	C
209	1	2448403	CDS	WP_001883460.1	2448226	2449137	-	transition	AAA->AAG	K->K	s	lipoprotein NlpI	T	C	C	C	C	C	C	C	C	C	C	C	C	C	C	C	C	C	C	C	C	C	C	C	C	C	C	C	C	C	C	C	C	C	C	C	C
210	2	888140	Unknown	N/A	N/A	N/A	N/A	transition	A->G	N/A	nc	N/A	A	G	G	G	G	G	G	G	G	G	G	G	G	G	G	G	G	G	G	G	G	G	G	G	G	G	G	G	G	G	G	G	G	G	G	G	G
210	1	675865	CDS	WP_001909664.1	675446	678925	+	transition	GGA->GGG	G->G	s	DNA polymerase III subunit alpha	A	G	G	G	G	G	G	G	G	G	G	G	G	G	G	G	G	G	G	G	G	G	G	G	G	G	G	G	G	G	G	G	G	G	G	G	G
210	1	797868	CDS	WP_053029683.1	797661	798071	+	transition	TGC->CGC	C->R	ns	flagellar motor switch protein FliN	T	C	C	C	C	C	C	C	C	C	C	C	C	C	C	C	C	C	C	C	C	C	C	C	C	C	C	C	C	C	C	C	C	C	C	C	C
210	1	2313931	Unknown	N/A	N/A	N/A	N/A	transition	T->C	N/A	nc	N/A	T	C	C	C	C	C	C	C	C	C	C	C	C	C	C	C	C	C	C	C	C	C	C	C	C	C	C	C	C	C	C	C	C	C	C	C	C
211	2	237689	CDS	WP_000264940.1	235014	237722	+	transition	ACA->ACG	T->T	s	HTH-type transcriptional regulator MalT	A	G	G	G	G	G	G	G	G	G	G	G	G	G	G	G	G	G	G	G	G	G	G	G	G	G	G	G	G	G	G	G	G	G	G	G	G
211	1	1681011	CDS	WP_108835195.1	1679928	1681328	+	transversion	TAC->GAC	Y->D	ns	asparagine--tRNA ligase	T	G	G	G	G	G	G	G	G	G	G	G	G	G	G	G	G	G	G	G	G	G	G	G	G	G	G	G	G	G	G	G	G	G	G	G	G
211	1	2863691	CDS	WP_108835197.1	2863660	2865795	-	transition	GAC->GGC	D->G	ns	lysine decarboxylase CadA	T	C	C	C	C	C	C	C	C	C	C	C	C	C	C	C	C	C	C	C	C	C	C	C	C	C	C	C	C	C	C	C	C	C	C	C	C
212	1	2513511	CDS	WP_000074767.1	2512864	2515326	-	transition	CGT->TGT	R->C	ns	ATP-dependent helicase HrpB	G	G	G	G	G	G	G	G	G	G	G	G	G	G	G	G	G	G	G	G	G	G	G	G	G	G	G	G	G	G	G	G	G	G	G	G	G
223	2	236454	CDS	WP_000264940.1	235014	237722	+	transition	CAG->TAG	Q->*	ns	HTH-type transcriptional regulator MalT	C	C	C	C	C	C	C	C	C	C	C	C	C	C	C	C	C	C	C	C	C	C	C	C	C	C	C	C	C	C	C	C	C	C	C	C	C
223	1	293575	CDS	WP_000189091.1	292893	293684	+	transition	CCC->CTC	P->L	ns	DUF1338 domain-containing protein	C	C	C	C	C	C	C	C	C	C	C	C	C	C	C	C	C	C	C	C	C	C	C	C	C	C	C	C	C	C	C	C	C	C	C	C	C
223	1	2138881	Unknown	N/A	N/A	N/A	N/A	transition	T->C	N/A	nc	N/A	T	T	T	T	T	T	T	T	T	T	T	T	T	T	T	T	T	T	T	T	T	T	T	T	T	T	T	T	T	T	T	T	T	T	T	T	T
223	1	2306968	Unknown	N/A	N/A	N/A	N/A	transition	C->T	N/A	nc	N/A	C	C	C	C	C	C	C	C	C	C	C	C	C	C	C	C	C	C	C	C	C	C	C	C	C	C	C	C	C	C	C	C	C	C	C	C	C
224	1	167436	CDS	WP_001911276.1	166973	167848	-	transversion	GTG->GAG	V->E	ns	Hsp33 family molecular chaperone HslO	A	A	A	A	A	A	A	A	A	A	A	A	A	A	A	A	A	A	A	A	A	A	A	A	A	A	A	A	A	A	A	A	A	A	A	A	A
224	1	359411	CDS	WP_000382645.1	358422	359765	+	transition	GCC->GCT	A->A	s	metalloprotease PmbA	C	C	C	C	C	C	C	C	C	C	C	C	C	C	C	C	C	C	C	C	C	C	C	C	C	C	C	C	C	C	C	C	C	C	C	C	C
224	1	493813	Unknown	N/A	N/A	N/A	N/A	transition	C->T	N/A	nc	N/A	C	C	C	C	C	C	C	C	C	C	C	C	C	C	C	C	C	C	C	C	C	C	C	C	C	C	C	C	C	C	C	C	C	C	C	C	C
224	1	622143	CDS	WP_001911806.1	621169	622479	-	transition	GCT->ACT	A->T	ns	MFS transporter	C	C	C	C	C	C	C	C	C	C	C	C	C	C	C	C	C	C	C	C	C	C	C	C	C	C	C	C	C	C	C	C	C	C	C	C	C
224	1	1440083	CDS	WP_000126926.1	1437266	1442107	+	transversion	TCA->GCA	S->A	ns	NAD-glutamate dehydrogenase	T	T	T	T	T	T	T	T	T	T	T	T	T	T	T	T	T	T	T	T	T	T	T	T	T	T	T	T	T	T	T	T	T	T	T	T	T
224	1	1965693	CDS	WP_001209531.1	1965362	1965703	-	transition	TGG->TAG	W->*	ns	Hpt domain-containing protein	C	C	C	C	C	C	C	C	C	C	C	C	C	C	C	C	C	C	C	C	C	C	C	C	C	C	C	C	C	C	C	C	C	C	C	C	C
224	1	2101488	CDS	WP_000091135.1	2101392	2102312	-	transition	CAG->CAA	Q->Q	s	transcriptional regulator GcvA	C	C	C	C	C	C	C	C	C	C	C	C	C	C	C	C	C	C	C	C	C	C	C	C	C	C	C	C	C	C	C	C	C	C	C	C	C
224	1	2332403	CDS	WP_000018876.1	2332385	2333275	-	transversion	TTT->TTA	F->L	ns	transcriptional activator NhaR	A	A	A	A	A	A	A	A	A	A	A	A	A	A	A	A	A	A	A	A	A	A	A	A	A	A	A	A	A	A	A	A	A	A	A	A	A
225	1	2651354	CDS	WP_000437941.1	2651124	2651942	+	transversion	GCT->GCA	A->A	s	pyrroline-5-carboxylate reductase	T	T	T	T	T	T	T	T	T	T	T	T	T	T	T	T	T	T	T	T	T	T	T	T	T	T	T	T	T	T	T	T	T	T	T	T	T
226	1	1252041	CDS	WP_001102029.1	1251002	1252354	-	transversion	GAT->GTT	D->V	ns	magnesium transporter	T	T	T	T	T	T	T	T	T	T	T	T	T	T	T	T	T	T	T	T	T	T	T	T	T	T	T	T	T	T	T	T	T	T	T	T	T
226	1	1895644	CDS	WP_000956294.1	1895039	1895941	-	transition	CGT->TGT	R->C	ns	oligopeptide ABC transporter permease OppC	G	G	G	G	G	G	G	G	G	G	G	G	G	G	G	G	G	G	G	G	G	G	G	G	G	G	G	G	G	G	G	G	G	G	G	G	G
226	1	1966013	CDS	WP_001888250.1	1965707	1967074	-	transversion	AAC->AAA	N->K	ns	sigma-54-dependent Fis family transcriptional regulator	G	G	G	G	G	G	G	G	G	G	G	G	G	G	G	G	G	G	G	G	G	G	G	G	G	G	G	G	G	G	G	G	G	G	G	G	G
226	1	2808700	CDS	WP_000263118.1	2808494	2812519	-	transition	GTG->ATG	V->M	ns	DNA-directed RNA polymerase subunit beta	C	C	C	C	C	C	C	C	C	C	C	C	C	C	C	C	C	C	C	C	C	C	C	C	C	C	C	C	C	C	C	C	C	C	C	C	C
227	1	3000805	CDS	WP_001212849.1	3000660	3003770	+	transition	ACC->ATC	T->I	ns	multidrug efflux RND transporter permease subunit VexB	C	C	C	C	C	C	C	C	C	C	C	C	C	C	C	C	C	C	C	C	C	C	C	C	C	C	C	C	C	C	C	C	C	C	C	C	C
229	1	479577	Unknown	N/A	N/A	N/A	N/A	transition	T->C	N/A	nc	N/A	T	T	T	T	T	T	T	T	T	T	T	T	T	T	T	T	T	T	T	T	T	T	T	T	T	T	T	T	T	T	T	T	T	T	T	T	T
230	1	359919	CDS	WP_000840452.1	359837	361198	-	transition	GGT->GAT	G->D	ns	magnesium transporter	C	C	C	C	C	C	C	C	C	C	C	C	C	C	C	C	C	C	C	C	C	C	C	C	C	C	C	C	C	C	C	C	C	C	C	C	C
230	1	1013973	CDS	WP_000889971.1	1013849	1015018	+	transition	GGT->GAT	G->D	ns	lipopolysaccharide assembly protein LapB	G	G	G	G	G	G	G	G	G	G	G	G	G	G	G	G	G	G	G	G	G	G	G	G	G	G	G	G	G	G	G	G	G	G	G	G	G
230	1	1326383	CDS	WP_000340058.1	1325882	1326943	-	transition	GCA->GCG	A->A	s	sensor domain-containing diguanylate cyclase	T	T	T	T	T	T	T	T	T	T	T	T	T	T	T	T	T	T	T	T	T	T	T	T	T	T	T	T	T	T	T	T	T	T	T	T	T
230	1	2349578	Unknown	N/A	N/A	N/A	N/A	transition	T->C	N/A	nc	N/A	T	T	T	T	T	T	T	T	T	T	T	T	T	T	T	T	T	T	T	T	T	T	T	T	T	T	T	T	T	T	T	T	T	T	T	T	T
230	1	2465859	CDS	WP_001044323.1	2465774	2466799	+	transition	GAC->GGC	D->G	ns	porin OmpU	A	A	A	A	A	A	A	A	A	A	A	A	A	A	A	A	A	A	A	A	A	A	A	A	A	A	A	A	A	A	A	A	A	A	A	A	A
230	1	2565453	CDS	WP_000006855.1	2565279	2565737	-	transition	GCC->GCT	A->A	s	recombination regulator RecX	G	G	G	G	G	G	G	G	G	G	G	G	G	G	G	G	G	G	G	G	G	G	G	G	G	G	G	G	G	G	G	G	G	G	G	G	G
231	1	324972	CDS	WP_001162087.1	324135	325127	+	transition	GGT->AGT	G->S	ns	DNA-directed RNA polymerase subunit alpha	G	G	G	G	G	G	G	G	G	G	G	G	G	G	G	G	G	G	G	G	G	G	G	G	G	G	G	G	G	G	G	G	G	G	G	G	G
231	1	502770	CDS	WP_000587839.1	501999	503081	+	transition	ACC->GCC	T->A	ns	phospho-N-acetylmuramoyl-pentapeptide-transferase	A	A	A	A	A	A	A	A	A	A	A	A	A	A	A	A	A	A	A	A	A	A	A	A	A	A	A	A	A	A	A	A	A	A	A	A	A
231	1	2186571	Unknown	N/A	N/A	N/A	N/A	transition	G->A	N/A	nc	N/A	G	G	G	G	G	G	G	G	G	G	G	G	G	G	G	G	G	G	G	G	G	G	G	G	G	G	G	G	G	G	G	G	G	G	G	G	G
231	1	2834327	CDS	WP_001054524.1	2833339	2834598	-	transition	CTA->CCA	L->P	ns	transcription termination factor Rho	A	A	A	A	A	A	A	A	A	A	A	A	A	A	A	A	A	A	A	A	A	A	A	A	A	A	A	A	A	A	A	A	A	A	A	A	A
231	1	3035968	CDS	WP_000205962.1	3035349	3036710	-	transition	GGT->GAT	G->D	ns	tRNA uridine-5-carboxymethylaminomethyl(34) synthesis GTPase MnmE	C	C	C	C	C	C	C	C	C	C	C	C	C	C	C	C	C	C	C	C	C	C	C	C	C	C	C	C	C	C	C	C	C	C	C	C	C
232	2	281368	CDS	WP_001154355.1	279614	281728	-	transition	GTC->ATC	V->I	ns	type I secretion system permease/ATPase	C	C	C	C	C	C	C	C	C	C	C	C	C	C	C	C	C	C	C	C	C	C	C	C	C	C	C	C	C	C	C	C	C	C	C	C	C
232	2	309066	Unknown	N/A	N/A	N/A	N/A	transition	C->T	N/A	nc	N/A	C	C	C	C	C	C	C	C	C	C	C	C	C	C	C	C	C	C	C	C	C	C	C	C	C	C	C	C	C	C	C	C	C	C	C	C	C
232	2	454238	CDS	WP_000905972.1	453593	454954	+	transition	ATT->GTT	I->V	ns	heme anaerobic degradation radical SAM methyltransferase ChuW/HutW	A	A	A	A	A	A	A	A	A	A	A	A	A	A	A	A	A	A	A	A	A	A	A	A	A	A	A	A	A	A	A	A	A	A	A	A	A
232	2	760030	CDS	WP_000445873.1	757438	760596	+	transition	TAC->CAC	Y->H	ns	efflux RND transporter permease subunit	T	T	T	T	T	T	T	T	T	T	T	T	T	T	T	T	T	T	T	T	T	T	T	T	T	T	T	T	T	T	T	T	T	T	T	T	T
232	2	793923	CDS	WP_000177782.1	793246	794418	+	transition	AAC->AAT	N->N	s	putative 2-aminoethylphosphonate ABC transporter ATP-binding protein	C	C	C	C	C	C	C	C	C	C	C	C	C	C	C	C	C	C	C	C	C	C	C	C	C	C	C	C	C	C	C	C	C	C	C	C	C
232	1	842611	CDS	WP_000877242.1	840641	842917	+	transversion	ACC->ACA	T->T	s	Fe(2+) transporter permease subunit FeoB	C	C	C	C	C	C	C	C	C	C	C	C	C	C	C	C	C	C	C	C	C	C	C	C	C	C	C	C	C	C	C	C	C	C	C	C	C
232	1	929741	Unknown	N/A	N/A	N/A	N/A	transition	C->T	N/A	nc	N/A	C	C	C	C	C	C	C	C	C	C	C	C	C	C	C	C	C	C	C	C	C	C	C	C	C	C	C	C	C	C	C	C	C	C	C	C	C
232	1	980228	CDS	WP_000104835.1	979611	981074	-	transition	GCC->ACC	A->T	ns	FAD-binding protein	C	C	C	C	C	C	C	C	C	C	C	C	C	C	C	C	C	C	C	C	C	C	C	C	C	C	C	C	C	C	C	C	C	C	C	C	C
232	1	1622270	CDS	WP_000052757.1	1621950	1622594	-	transition	CCG->TCG	P->S	ns	maleylacetoacetate isomerase	G	G	G	G	G	G	G	G	G	G	G	G	G	G	G	G	G	G	G	G	G	G	G	G	G	G	G	G	G	G	G	G	G	G	G	G	G
232	1	1755838	Unknown	N/A	N/A	N/A	N/A	transition	G->A	N/A	nc	N/A	G	G	G	G	G	G	G	G	G	G	G	G	G	G	G	G	G	G	G	G	G	G	G	G	G	G	G	G	G	G	G	G	G	G	G	G	G
232	1	2667972	CDS	WP_000780524.1	2666801	2668096	+	transversion	CTG->CAG	L->Q	ns	peptidylprolyl isomerase SurA	T	T	T	T	T	T	T	T	T	T	T	T	T	T	T	T	T	T	T	T	T	T	T	T	T	T	T	T	T	T	T	T	T	T	T	T	T
232	1	2864578	CDS	WP_108835197.1	2863660	2865795	-	transversion	GTG->GTT	V->V	s	lysine decarboxylase CadA	C	C	C	C	C	C	C	C	C	C	C	C	C	C	C	C	C	C	C	C	C	C	C	C	C	C	C	C	C	C	C	C	C	C	C	C	C
233	2	824530	CDS	WP_000257351.1	824301	824684	+	transition	ACT->ATT	T->I	ns	DUF3319 domain-containing protein	C	C	C	C	C	C	C	C	C	C	C	C	C	C	C	C	C	C	C	C	C	C	C	C	C	C	C	C	C	C	C	C	C	C	C	C	C
233	1	419816	CDS	WP_000132411.1	419603	420811	+	transversion	CAA->AAA	Q->K	ns	2-octaprenyl-6-methoxyphenyl hydroxylase	C	C	C	C	C	C	C	C	C	C	C	C	C	C	C	C	C	C	C	C	C	C	C	C	C	C	C	C	C	C	C	C	C	C	C	C	C
233	1	848864	CDS	WP_000548234.1	846466	849237	-	transition	GCT->GTT	A->V	ns	insulinase family protein	G	G	G	G	G	G	G	G	G	G	G	G	G	G	G	G	G	G	G	G	G	G	G	G	G	G	G	G	G	G	G	G	G	G	G	G	G
234	1	2642697	CDS	WP_000972596.1	2642199	2642894	+	transition	GCA->ACA	A->T	ns	extracellular deoxyribonuclease Dns	G	G	G	G	G	G	G	G	G	G	G	G	G	G	G	G	G	G	G	G	G	G	G	G	G	G	G	G	G	G	G	G	G	G	G	G	G
235	2	854023	Unknown	N/A	N/A	N/A	N/A	transition	T->C	N/A	nc	N/A	T	T	T	T	T	T	T	T	T	T	T	T	T	T	T	T	T	T	T	T	T	T	T	T	T	T	T	T	T	T	T	T	T	T	T	T	T
240	1	2466183	CDS	WP_001044323.1	2465774	2466799	+	transition	GAT->GGT	D->G	ns	porin OmpU	A	A	A	A	A	A	A	A	A	A	A	A	A	A	A	A	A	A	A	A	A	A	A	A	A	A	A	A	A	A	A	A	A	A	A	A	A
242	1	1000026	CDS	WP_001139306.1	999130	1000923	-	transition	ATG->GTG	M->V	ns	sensor histidine kinase	T	T	T	T	T	T	T	T	T	T	T	T	T	T	T	T	T	T	T	T	T	T	T	T	T	T	T	T	T	T	T	T	T	T	T	T	T
242	1	2009610	CDS	WP_000018139.1	2009337	2010185	+	transversion	AAG->TAG	K->*	ns	transcriptional regulator	A	A	A	A	A	A	A	A	A	A	A	A	A	A	A	A	A	A	A	A	A	A	A	A	A	A	A	A	A	A	A	A	A	A	A	A	A
243	2	54323	CDS	WP_000009939.1	54194	55150	+	transition	GGG->AGG	G->R	ns	MoxR family ATPase	G	G	G	G	G	G	G	G	G	G	G	G	G	G	G	G	G	G	G	G	G	G	G	G	G	G	G	G	G	G	G	G	G	G	G	G	G
243	1	1000475	CDS	WP_001139306.1	999130	1000923	-	transition	ACC->ATC	T->I	ns	sensor histidine kinase	G	G	G	G	G	G	G	G	G	G	G	G	G	G	G	G	G	G	G	G	G	G	G	G	G	G	G	G	G	G	G	G	G	G	G	G	G
245	1	663710	CDS	WP_000606619.1	663213	663770	+	transition	GCG->GCA	A->A	s	ribosome recycling factor	G	G	G	G	G	G	G	G	G	G	G	G	G	G	G	G	G	G	G	G	G	G	G	G	G	G	G	G	G	G	G	G	G	G	G	G	G
246	2	358144	CDS	WP_001901693.1	357787	358644	-	transition	TCG->TCA	S->S	s	DMT family transporter	C	C	C	C	C	C	C	C	C	C	C	C	C	C	C	C	C	C	C	C	C	C	C	C	C	C	C	C	C	C	C	C	C	C	C	C	C
246	1	775644	CDS	WP_000477170.1	775406	776314	+	transversion	GAG->GTG	E->V	ns	Dyp-type peroxidase	A	A	A	A	A	A	A	A	A	A	A	A	A	A	A	A	A	A	A	A	A	A	A	A	A	A	A	A	A	A	A	A	A	A	A	A	A
246	1	823758	Unknown	N/A	N/A	N/A	N/A	transition	T->C	N/A	nc	N/A	T	T	T	T	T	T	T	T	T	T	T	T	T	T	T	T	T	T	T	T	T	T	T	T	T	T	T	T	T	T	T	T	T	T	T	T	T
246	1	1295200	CDS	WP_000910117.1	1294338	1295471	+	transition	AGT->AAT	S->N	ns	carboxynorspermidine decarboxylase	G	G	G	G	G	G	G	G	G	G	G	G	G	G	G	G	G	G	G	G	G	G	G	G	G	G	G	G	G	G	G	G	G	G	G	G	G
246	1	1603882	CDS	WP_001268683.1	1603741	1604679	-	transition	AAC->AAT	N->N	s	siroheme synthase	G	G	G	G	G	G	G	G	G	G	G	G	G	G	G	G	G	G	G	G	G	G	G	G	G	G	G	G	G	G	G	G	G	G	G	G	G
246	1	2068115	CDS	WP_000843487.1	2067147	2068319	-	transition	CCC->TCC	P->S	ns	hypothetical protein	G	G	G	G	G	G	G	G	G	G	G	G	G	G	G	G	G	G	G	G	G	G	G	G	G	G	G	G	G	G	G	G	G	G	G	G	G
246	1	2515521	CDS	WP_000477535.1	2515425	2516750	-	transversion	CTT->CTA	L->L	s	alpha/beta fold hydrolase	A	A	A	A	A	A	A	A	A	A	A	A	A	A	A	A	A	A	A	A	A	A	A	A	A	A	A	A	A	A	A	A	A	A	A	A	A
248	1	200534	CDS	WP_000340298.1	200207	201952	+	transition	CTC->TTC	L->F	ns	potassium/proton antiporter	C	C	C	C	C	C	C	C	C	C	C	C	C	C	C	C	C	C	C	C	C	C	C	C	C	C	C	C	C	C	C	C	C	C	C	C	C
249	1	510169	CDS	WP_000169466.1	509119	510381	+	transition	GTA->ATA	V->I	ns	cell division protein FtsA	G	G	G	G	G	G	G	G	G	G	G	G	G	G	G	G	G	G	G	G	G	G	G	G	G	G	G	G	G	G	G	G	G	G	G	G	G
249	1	871372	CDS	WP_001911200.1	871217	871888	-	transversion	ACC->CCC	T->P	ns	SDR family oxidoreductase	T	T	T	T	T	T	T	T	T	T	T	T	T	T	T	T	T	T	T	T	T	T	T	T	T	T	T	T	T	T	T	T	T	T	T	T	T
250	1	312154	CDS	WP_001181007.1	311871	312182	+	transition	GGC->GAC	G->D	ns	30S ribosomal protein S10	G	G	G	G	G	G	G	G	G	G	G	G	G	G	G	G	G	G	G	G	G	G	G	G	G	G	G	G	G	G	G	G	G	G	G	G	G
253	1	198198	CDS	WP_000354544.1	197848	199551	-	transition	GTG->ATG	V->M	ns	cation acetate symporter	C	C	C	C	C	C	C	C	C	C	C	C	C	C	C	C	C	C	C	C	C	C	C	C	C	C	C	C	C	C	C	C	C	C	C	C	C
253	1	1256068	CDS	WP_001894251.1	1253148	1256588	+	transition	CCA->CTA	P->L	ns	transporter substrate-binding domain-containing protein	C	C	C	C	C	C	C	C	C	C	C	C	C	C	C	C	C	C	C	C	C	C	C	C	C	C	C	C	C	C	C	C	C	C	C	C	C
254	2	149242	Unknown	N/A	N/A	N/A	N/A	transversion	A->C	N/A	nc	N/A	A	A	A	A	A	A	A	A	A	A	A	A	A	A	A	A	A	A	A	A	A	A	A	A	A	A	A	A	A	A	A	A	A	A	A	A	A
254	2	406950	CDS	WP_000981402.1	406720	407928	-	transversion	ACC->CCC	T->P	ns	DUF3541 domain-containing protein	T	T	T	T	T	T	T	T	T	T	T	T	T	T	T	T	T	T	T	T	T	T	T	T	T	T	T	T	T	T	T	T	T	T	T	T	T
254	2	451954	CDS	WP_000445085.1	451895	452581	-	transition	CAC->TAC	H->Y	ns	MotA/TolQ/ExbB proton channel family protein	G	G	G	G	G	G	G	G	G	G	G	G	G	G	G	G	G	G	G	G	G	G	G	G	G	G	G	G	G	G	G	G	G	G	G	G	G
254	1	41616	CDS	WP_001265400.1	40913	42046	-	transition	CAA->CGA	Q->R	ns	5-(carboxyamino)imidazole ribonucleotide synthase	T	T	T	T	T	T	T	T	T	T	T	T	T	T	T	T	T	T	T	T	T	T	T	T	T	T	T	T	T	T	T	T	T	T	T	T	T
254	1	434145	Unknown	N/A	N/A	N/A	N/A	transversion	T->G	N/A	nc	N/A	T	T	T	T	T	T	T	T	T	T	T	T	T	T	T	T	T	T	T	T	T	T	T	T	T	T	T	T	T	T	T	T	T	T	T	T	T
254	1	537039	CDS	WP_001240188.1	534537	539000	-	transition	ACC->ACT	T->T	s	glutamate synthase large subunit	G	G	G	G	G	G	G	G	G	G	G	G	G	G	G	G	G	G	G	G	G	G	G	G	G	G	G	G	G	G	G	G	G	G	G	G	G
254	1	737204	Unknown	N/A	N/A	N/A	N/A	transversion	G->C	N/A	nc	N/A	G	G	G	G	G	G	G	G	G	G	G	G	G	G	G	G	G	G	G	G	G	G	G	G	G	G	G	G	G	G	G	G	G	G	G	G	G
254	1	737220	Unknown	N/A	N/A	N/A	N/A	transversion	C->G	N/A	nc	N/A	C	C	C	C	C	C	C	C	C	C	C	C	C	C	C	C	C	C	C	C	C	C	C	C	C	C	C	C	C	C	C	C	C	C	C	C	C
254	1	832421	CDS	WP_001048578.1	831419	832585	+	transition	GCA->ACA	A->T	ns	ADP-forming succinate--CoA ligase subunit beta	G	G	G	G	G	G	G	G	G	G	G	G	G	G	G	G	G	G	G	G	G	G	G	G	G	G	G	G	G	G	G	G	G	G	G	G	G
254	1	1278491	Unknown	N/A	N/A	N/A	N/A	transversion	G->C	N/A	nc	N/A	G	G	G	G	G	G	G	G	G	G	G	G	G	G	G	G	G	G	G	G	G	G	G	G	G	G	G	G	G	G	G	G	G	G	G	G	G
254	1	2112929	Unknown	N/A	N/A	N/A	N/A	transversion	C->G	N/A	nc	N/A	C	C	C	C	C	C	C	C	C	C	C	C	C	C	C	C	C	C	C	C	C	C	C	C	C	C	C	C	C	C	C	C	C	C	C	C	C
255	2	78123	Unknown	N/A	N/A	N/A	N/A	transversion	A->C	N/A	nc	N/A	A	A	A	A	A	A	A	A	A	A	A	A	A	A	A	A	A	A	A	A	A	A	A	A	A	A	A	A	A	A	A	A	A	A	A	A	A
255	1	885562	CDS	WP_001190428.1	885092	885730	-	transversion	ATC->CTC	I->L	ns	YchE family NAAT transporter	T	T	T	T	T	T	T	T	T	T	T	T	T	T	T	T	T	T	T	T	T	T	T	T	T	T	T	T	T	T	T	T	T	T	T	T	T
255	1	1000670	CDS	WP_001139306.1	999130	1000923	-	transversion	ACC->AAC	T->N	ns	sensor histidine kinase	G	G	G	G	G	G	G	G	G	G	G	G	G	G	G	G	G	G	G	G	G	G	G	G	G	G	G	G	G	G	G	G	G	G	G	G	G
255	1	2315827	CDS	WP_000947378.1	2315724	2316437	+	transversion	AAT->ACT	N->T	ns	two-component system response regulator BtsR	A	A	A	A	A	A	A	A	A	A	A	A	A	A	A	A	A	A	A	A	A	A	A	A	A	A	A	A	A	A	A	A	A	A	A	A	A
255	1	2698527	CDS	WP_000473772.1	2698432	2699475	-	transversion	ATC->CTC	I->L	ns	rod shape-determining protein	T	T	T	T	T	T	T	T	T	T	T	T	T	T	T	T	T	T	T	T	T	T	T	T	T	T	T	T	T	T	T	T	T	T	T	T	T
255	1	2706051	CDS	WP_000828585.1	2705645	2706172	-	transition	TCT->TTT	S->F	ns	type II secretion system protein	G	G	G	G	G	G	G	G	G	G	G	G	G	G	G	G	G	G	G	G	G	G	G	G	G	G	G	G	G	G	G	G	G	G	G	G	G
257	1	178286	CDS	WP_001288747.1	177267	178478	+	transition	GGG->GGA	G->G	s	type II secretion system protein GspL	G	G	G	G	G	G	G	G	G	G	G	G	G	G	G	G	G	G	G	G	G	G	G	G	G	G	G	G	G	G	G	G	G	G	G	G	G
258	1	328031	CDS	WP_001070220.1	327664	328473	-	transversion	TTT->TGT	F->C	ns	DMT family transporter	A	A	A	A	A	A	A	A	A	A	A	A	A	A	A	A	A	A	A	A	A	A	A	A	A	A	A	A	A	A	A	A	A	A	A	A	A
258	1	2352452	CDS	WP_000013192.1	2351865	2353454	-	transition	CGC->TGC	R->C	ns	peptide chain release factor 3	G	G	G	G	G	G	G	G	G	G	G	G	G	G	G	G	G	G	G	G	G	G	G	G	G	G	G	G	G	G	G	G	G	G	G	G	G
259	2	236058	CDS	WP_000264940.1	235014	237722	+	transition	AAA->GAA	K->E	ns	HTH-type transcriptional regulator MalT	A	A	A	A	A	A	A	A	A	A	A	A	A	A	A	A	A	A	A	A	A	A	A	A	A	A	A	A	A	A	A	A	A	A	A	A	A
259	2	427541	CDS	WP_000648859.1	426888	427649	-	transition	CGG->TGG	R->W	ns	DeoR/GlpR family transcriptional regulator	G	G	G	G	G	G	G	G	G	G	G	G	G	G	G	G	G	G	G	G	G	G	G	G	G	G	G	G	G	G	G	G	G	G	G	G	G
259	1	360273	CDS	WP_000840452.1	359837	361198	-	transition	TTT->TCT	F->S	ns	magnesium transporter	A	A	A	A	A	A	A	A	A	A	A	A	A	A	A	A	A	A	A	A	A	A	A	A	A	A	A	A	A	A	A	A	A	A	A	A	A
259	1	407622	Unknown	N/A	N/A	N/A	N/A	transition	G->A	N/A	nc	N/A	G	G	G	G	G	G	G	G	G	G	G	G	G	G	G	G	G	G	G	G	G	G	G	G	G	G	G	G	G	G	G	G	G	G	G	G	G
259	1	1208282	CDS	WP_000832742.1	1207693	1208523	-	transition	GGC->GAC	G->D	ns	NAD(P)H-binding protein	C	C	C	C	C	C	C	C	C	C	C	C	C	C	C	C	C	C	C	C	C	C	C	C	C	C	C	C	C	C	C	C	C	C	C	C	C
259	1	2699100	CDS	WP_000473772.1	2698432	2699475	-	transversion	ATC->CTC	I->L	ns	rod shape-determining protein	T	T	T	T	T	T	T	T	T	T	T	T	T	T	T	T	T	T	T	T	T	T	T	T	T	T	T	T	T	T	T	T	T	T	T	T	T
260	2	66144	Unknown	N/A	N/A	N/A	N/A	transversion	T->G	N/A	nc	N/A	T	T	T	T	T	T	T	T	T	T	T	T	T	T	T	T	T	T	T	T	T	T	T	T	T	T	T	T	T	T	T	T	T	T	T	T	T
260	2	235857	CDS	WP_000264940.1	235014	237722	+	transversion	GAT->TAT	D->Y	ns	HTH-type transcriptional regulator MalT	G	G	G	G	G	G	G	G	G	G	G	G	G	G	G	G	G	G	G	G	G	G	G	G	G	G	G	G	G	G	G	G	G	G	G	G	G
260	1	7921	CDS	WP_001200164.1	7883	9139	-	transition	GAA->AAA	E->K	ns	valine--pyruvate transaminase	C	C	C	C	C	C	C	C	C	C	C	C	C	C	C	C	C	C	C	C	C	C	C	C	C	C	C	C	C	C	C	C	C	C	C	C	C
260	1	368334	CDS	WP_000904330.1	368149	369111	-	transition	GGT->AGT	G->S	ns	calcium/sodium antiporter	C	C	C	C	C	C	C	C	C	C	C	C	C	C	C	C	C	C	C	C	C	C	C	C	C	C	C	C	C	C	C	C	C	C	C	C	C
260	1	646557	CDS	WP_001287570.1	645372	646619	+	transversion	CAG->AAG	Q->K	ns	esterase FrsA	C	C	C	C	C	C	C	C	C	C	C	C	C	C	C	C	C	C	C	C	C	C	C	C	C	C	C	C	C	C	C	C	C	C	C	C	C
260	1	667814	CDS	WP_000129778.1	666728	668086	+	transition	CCC->TCC	P->S	ns	sigma E protease regulator RseP	C	C	C	C	C	C	C	C	C	C	C	C	C	C	C	C	C	C	C	C	C	C	C	C	C	C	C	C	C	C	C	C	C	C	C	C	C
260	1	736083	CDS	WP_001225051.1	735162	736247	+	transversion	GTC->CTC	V->L	ns	flagellar basal body P-ring protein FlgI	G	G	G	G	G	G	G	G	G	G	G	G	G	G	G	G	G	G	G	G	G	G	G	G	G	G	G	G	G	G	G	G	G	G	G	G	G
260	1	752394	CDS	WP_000647701.1	751801	752889	+	transition	ATC->ATT	I->I	s	peptide chain release factor 1	C	C	C	C	C	C	C	C	C	C	C	C	C	C	C	C	C	C	C	C	C	C	C	C	C	C	C	C	C	C	C	C	C	C	C	C	C
260	1	948645	CDS	WP_000902260.1	947628	948935	+	transversion	GCC->TCC	A->S	ns	isochorismate synthase MenF	G	G	G	G	G	G	G	G	G	G	G	G	G	G	G	G	G	G	G	G	G	G	G	G	G	G	G	G	G	G	G	G	G	G	G	G	G
260	1	999906	CDS	WP_001139306.1	999130	1000923	-	transversion	CGC->AGC	R->S	ns	sensor histidine kinase	G	G	G	G	G	G	G	G	G	G	G	G	G	G	G	G	G	G	G	G	G	G	G	G	G	G	G	G	G	G	G	G	G	G	G	G	G
260	1	1083719	CDS	WP_000751972.1	1082903	1083937	+	transition	GTA->ATA	V->I	ns	porin OmpT	G	G	G	G	G	G	G	G	G	G	G	G	G	G	G	G	G	G	G	G	G	G	G	G	G	G	G	G	G	G	G	G	G	G	G	G	G
260	1	1926487	CDS	WP_000042747.1	1925908	1926768	+	transversion	ATC->CTC	I->L	ns	acyl-CoA thioesterase II	A	A	A	A	A	A	A	A	A	A	A	A	A	A	A	A	A	A	A	A	A	A	A	A	A	A	A	A	A	A	A	A	A	A	A	A	A
260	1	2055043	CDS	WP_001918374.1	2054888	2055412	-	transition	GCG->ACG	A->T	ns	polysaccharide export protein	C	C	C	C	C	C	C	C	C	C	C	C	C	C	C	C	C	C	C	C	C	C	C	C	C	C	C	C	C	C	C	C	C	C	C	C	C
260	1	2307456	CDS	WP_000197615.1	2306999	2308945	-	transversion	GTA->GAA	V->E	ns	murein transglycosylase	A	A	A	A	A	A	A	A	A	A	A	A	A	A	A	A	A	A	A	A	A	A	A	A	A	A	A	A	A	A	A	A	A	A	A	A	A
260	1	2649916	CDS	WP_000350195.1	2649298	2650335	-	transversion	TTG->TTT	L->F	ns	type IV pilus twitching motility protein PilT	C	C	C	C	C	C	C	C	C	C	C	C	C	C	C	C	C	C	C	C	C	C	C	C	C	C	C	C	C	C	C	C	C	C	C	C	C
260	1	2807590	CDS	WP_000653994.1	2804184	2808389	-	transversion	GAT->GCT	D->A	ns	DNA-directed RNA polymerase subunit beta'	T	T	T	T	T	T	T	T	T	T	T	T	T	T	T	T	T	T	T	T	T	T	T	T	T	T	T	T	T	T	T	T	T	T	T	T	T
261	2	301976	CDS	WP_000250426.1	301255	302697	+	transversion	GAT->GTT	D->V	ns	coniferyl aldehyde dehydrogenase	A	A	A	A	A	A	A	A	A	A	A	A	A	A	A	A	A	A	A	A	A	A	A	A	A	A	A	A	A	A	A	A	A	A	A	A	A
262	1	2137656	CDS	WP_000064038.1	2137167	2137769	-	transition	GAC->GAT	D->D	s	nucleotide exchange factor GrpE	G	G	G	G	G	G	G	G	G	G	G	G	G	G	G	G	G	G	G	G	G	G	G	G	G	G	G	G	G	G	G	G	G	G	G	G	G
264	2	231316	CDS	WP_001070791.1	229718	231898	-	transversion	GAT->TAT	D->Y	ns	4-alpha-glucanotransferase	C	C	C	C	C	C	C	C	C	C	C	C	C	C	C	C	C	C	C	C	C	C	C	C	C	C	C	C	C	C	C	C	C	C	C	C	C
264	1	1831653	Unknown	N/A	N/A	N/A	N/A	transition	G->A	N/A	nc	N/A	G	G	G	G	G	G	G	G	G	G	G	G	G	G	G	G	G	G	G	G	G	G	G	G	G	G	G	G	G	G	G	G	G	G	G	G	G
264	1	2698491	CDS	WP_000473772.1	2698432	2699475	-	transversion	GGT->TGT	G->C	ns	rod shape-determining protein	C	C	C	C	C	C	C	C	C	C	C	C	C	C	C	C	C	C	C	C	C	C	C	C	C	C	C	C	C	C	C	C	C	C	C	C	C
265	1	1078	CDS	WP_000099214.1	1	1404	+	transversion	CGT->GGT	R->G	ns	chromosomal replication initiator protein DnaA	C	C	C	C	C	C	C	C	C	C	C	C	C	C	C	C	C	C	C	C	C	C	C	C	C	C	C	C	C	C	C	C	C	C	C	C	C
265	1	210035	CDS	WP_000638377.1	208807	210114	-	transversion	GCC->GAC	A->D	ns	anaerobic C4-dicarboxylate transporter	G	G	G	G	G	G	G	G	G	G	G	G	G	G	G	G	G	G	G	G	G	G	G	G	G	G	G	G	G	G	G	G	G	G	G	G	G
265	1	999893	CDS	WP_001139306.1	999130	1000923	-	transversion	TTG->TGG	L->W	ns	sensor histidine kinase	A	A	A	A	A	A	A	A	A	A	A	A	A	A	A	A	A	A	A	A	A	A	A	A	A	A	A	A	A	A	A	A	A	A	A	A	A
265	1	2802079	CDS	WP_000137608.1	2801303	2802370	-	transition	GTC->ATC	V->I	ns	uroporphyrinogen decarboxylase	C	C	C	C	C	C	C	C	C	C	C	C	C	C	C	C	C	C	C	C	C	C	C	C	C	C	C	C	C	C	C	C	C	C	C	C	C
266	1	360198	CDS	WP_000840452.1	359837	361198	-	transition	GGT->GAT	G->D	ns	magnesium transporter	C	C	C	C	C	C	C	C	C	C	C	C	C	C	C	C	C	C	C	C	C	C	C	C	C	C	C	C	C	C	C	C	C	C	C	C	C
266	1	407700	CDS	WP_001882150.1	407625	408158	+	transition	CGA->TGA	R->*	ns	phosphatase PAP2 family protein	C	C	C	C	C	C	C	C	C	C	C	C	C	C	C	C	C	C	C	C	C	C	C	C	C	C	C	C	C	C	C	C	C	C	C	C	C
266	1	748036	CDS	WP_001113134.1	747892	748836	-	transversion	GAT->GAA	D->E	ns	ribose-phosphate pyrophosphokinase	A	A	A	A	A	A	A	A	A	A	A	A	A	A	A	A	A	A	A	A	A	A	A	A	A	A	A	A	A	A	A	A	A	A	A	A	A
266	1	1332920	CDS	WP_000992616.1	1332708	1333760	+	transversion	TAT->TAG	Y->*	ns	galactose-1-epimerase	T	T	T	T	T	T	T	T	T	T	T	T	T	T	T	T	T	T	T	T	T	T	T	T	T	T	T	T	T	T	T	T	T	T	T	T	T
266	1	1981846	CDS	WP_000334233.1	1981458	1982972	-	transversion	ATC->AGC	I->S	ns	amidophosphoribosyltransferase	A	A	A	A	A	A	A	A	A	A	A	A	A	A	A	A	A	A	A	A	A	A	A	A	A	A	A	A	A	A	A	A	A	A	A	A	A
266	1	2532603	CDS	WP_000887295.1	2532378	2532968	+	transition	GGA->AGA	G->R	ns	phosphoheptose isomerase	G	G	G	G	G	G	G	G	G	G	G	G	G	G	G	G	G	G	G	G	G	G	G	G	G	G	G	G	G	G	G	G	G	G	G	G	G
266	1	2698958	CDS	WP_000473772.1	2698432	2699475	-	transition	GTG->GCG	V->A	ns	rod shape-determining protein	A	A	A	A	A	A	A	A	A	A	A	A	A	A	A	A	A	A	A	A	A	A	A	A	A	A	A	A	A	A	A	A	A	A	A	A	A
266	1	2810766	CDS	WP_000263118.1	2808494	2812519	-	transversion	GGT->GTT	G->V	ns	DNA-directed RNA polymerase subunit beta	C	C	C	C	C	C	C	C	C	C	C	C	C	C	C	C	C	C	C	C	C	C	C	C	C	C	C	C	C	C	C	C	C	C	C	C	C
266	1	2874653	Unknown	N/A	N/A	N/A	N/A	transversion	A->T	N/A	nc	N/A	A	A	A	A	A	A	A	A	A	A	A	A	A	A	A	A	A	A	A	A	A	A	A	A	A	A	A	A	A	A	A	A	A	A	A	A	A
267	1	1208133	CDS	WP_000832742.1	1207693	1208523	-	transition	GCA->ACA	A->T	ns	NAD(P)H-binding protein	C	C	C	C	C	C	C	C	C	C	C	C	C	C	C	C	C	C	C	C	C	C	C	C	C	C	C	C	C	C	C	C	C	C	C	C	C
268	1	228681	CDS	WP_000643446.1	228623	228841	-	transition	ACC->ATC	T->I	ns	50S ribosomal protein L31	G	G	G	G	G	G	G	G	G	G	G	G	G	G	G	G	G	G	G	G	G	G	G	G	G	G	G	G	G	G	G	G	G	G	G	G	G
268	1	769000	CDS	WP_000191995.1	768501	769043	-	transition	CCC->CTC	P->L	ns	glycine cleavage system protein R	G	G	G	G	G	G	G	G	G	G	G	G	G	G	G	G	G	G	G	G	G	G	G	G	G	G	G	G	G	G	G	G	G	G	G	G	G
268	1	885192	CDS	WP_001190428.1	885092	885730	-	transition	GGT->GAT	G->D	ns	YchE family NAAT transporter	C	C	C	C	C	C	C	C	C	C	C	C	C	C	C	C	C	C	C	C	C	C	C	C	C	C	C	C	C	C	C	C	C	C	C	C	C
268	1	1083648	CDS	WP_000751972.1	1082903	1083937	+	transversion	GAA->GTA	E->V	ns	porin OmpT	A	A	A	A	A	A	A	A	A	A	A	A	A	A	A	A	A	A	A	A	A	A	A	A	A	A	A	A	A	A	A	A	A	A	A	A	A
268	1	2103488	CDS	WP_000668918.1	2102933	2104384	-	transition	ACT->ACC	T->T	s	tRNA 4-thiouridine(8) synthase ThiI	A	A	A	A	A	A	A	A	A	A	A	A	A	A	A	A	A	A	A	A	A	A	A	A	A	A	A	A	A	A	A	A	A	A	A	A	A
268	1	3000843	CDS	WP_001212849.1	3000660	3003770	+	transversion	TTT->GTT	F->V	ns	multidrug efflux RND transporter permease subunit VexB	T	T	T	T	T	T	T	T	T	T	T	T	T	T	T	T	T	T	T	T	T	T	T	T	T	T	T	T	T	T	T	T	T	T	T	T	T
269	2	236958	CDS	WP_000264940.1	235014	237722	+	transition	GTG->ATG	V->M	ns	HTH-type transcriptional regulator MalT	G	G	G	G	G	G	G	G	G	G	G	G	G	G	G	G	G	G	G	G	G	G	G	G	G	G	G	G	G	G	G	G	G	G	G	G	G
269	1	589261	CDS	WP_000201011.1	589165	590172	-	transition	CTT->CTC	L->L	s	substrate-binding domain-containing protein	A	A	A	A	A	A	A	A	A	A	A	A	A	A	A	A	A	A	A	A	A	A	A	A	A	A	A	A	A	A	A	A	A	A	A	A	A
269	1	620560	CDS	WP_000120276.1	620401	621081	+	transition	CAA->TAA	Q->*	ns	cupin domain-containing protein	C	C	C	C	C	C	C	C	C	C	C	C	C	C	C	C	C	C	C	C	C	C	C	C	C	C	C	C	C	C	C	C	C	C	C	C	C
269	1	999963	CDS	WP_001139306.1	999130	1000923	-	transversion	CAA->AAA	Q->K	ns	sensor histidine kinase	G	G	G	G	G	G	G	G	G	G	G	G	G	G	G	G	G	G	G	G	G	G	G	G	G	G	G	G	G	G	G	G	G	G	G	G	G
269	1	1083882	CDS	WP_000751972.1	1082903	1083937	+	transition	GCA->GTA	A->V	ns	porin OmpT	C	C	C	C	C	C	C	C	C	C	C	C	C	C	C	C	C	C	C	C	C	C	C	C	C	C	C	C	C	C	C	C	C	C	C	C	C
269	1	1253842	CDS	WP_001894251.1	1253148	1256588	+	transition	GAC->GGC	D->G	ns	transporter substrate-binding domain-containing protein	A	A	A	A	A	A	A	A	A	A	A	A	A	A	A	A	A	A	A	A	A	A	A	A	A	A	A	A	A	A	A	A	A	A	A	A	A
269	1	1333579	CDS	WP_000992616.1	1332708	1333760	+	transition	GGT->GAT	G->D	ns	galactose-1-epimerase	G	G	G	G	G	G	G	G	G	G	G	G	G	G	G	G	G	G	G	G	G	G	G	G	G	G	G	G	G	G	G	G	G	G	G	G	G
269	1	1741600	CDS	WP_000167426.1	1741476	1742504	-	transversion	ATG->AAG	M->K	ns	succinylglutamate desuccinylase	A	A	A	A	A	A	A	A	A	A	A	A	A	A	A	A	A	A	A	A	A	A	A	A	A	A	A	A	A	A	A	A	A	A	A	A	A
269	1	1985543	CDS	WP_000118593.1	1985466	1986392	-	transition	TCT->CCT	S->P	ns	acetyl-CoA carboxylase carboxyltransferase subunit beta	A	A	A	A	A	A	A	A	A	A	A	A	A	A	A	A	A	A	A	A	A	A	A	A	A	A	A	A	A	A	A	A	A	A	A	A	A
269	1	2316244	CDS	WP_000947378.1	2315724	2316437	+	transversion	TTG->TGG	L->W	ns	two-component system response regulator BtsR	T	T	T	T	T	T	T	T	T	T	T	T	T	T	T	T	T	T	T	T	T	T	T	T	T	T	T	T	T	T	T	T	T	T	T	T	T
269	1	2699415	CDS	WP_000473772.1	2698432	2699475	-	transversion	AAC->CAC	N->H	ns	rod shape-determining protein	T	T	T	T	T	T	T	T	T	T	T	T	T	T	T	T	T	T	T	T	T	T	T	T	T	T	T	T	T	T	T	T	T	T	T	T	T
269	1	2706075	CDS	WP_000828585.1	2705645	2706172	-	transversion	CTG->CAG	L->Q	ns	type II secretion system protein	A	A	A	A	A	A	A	A	A	A	A	A	A	A	A	A	A	A	A	A	A	A	A	A	A	A	A	A	A	A	A	A	A	A	A	A	A
269	1	2807042	CDS	WP_000653994.1	2804184	2808389	-	transition	CAC->TAC	H->Y	ns	DNA-directed RNA polymerase subunit beta'	G	G	G	G	G	G	G	G	G	G	G	G	G	G	G	G	G	G	G	G	G	G	G	G	G	G	G	G	G	G	G	G	G	G	G	G	G
269	1	2942895	CDS	WP_001283385.1	2942815	2943792	+	transition	TGG->TGA	W->*	ns	lipid A biosynthesis myristoyltransferase LpxN	G	G	G	G	G	G	G	G	G	G	G	G	G	G	G	G	G	G	G	G	G	G	G	G	G	G	G	G	G	G	G	G	G	G	G	G	G
271	2	323308	CDS	WP_000625706.1	322197	324146	-	transition	ACC->ATC	T->I	ns	PTS mannitol transporter subunit IICBA	G	G	G	G	G	G	G	G	G	G	G	G	G	G	G	G	G	G	G	G	G	G	G	G	G	G	G	G	G	G	G	G	G	G	G	G	G
271	2	775782	CDS	WP_000066347.1	775222	776172	-	transversion	ATC->CTC	I->L	ns	transaldolase	T	T	T	T	T	T	T	T	T	T	T	T	T	T	T	T	T	T	T	T	T	T	T	T	T	T	T	T	T	T	T	T	T	T	T	T	T
271	2	878404	CDS	WP_000900329.1	876494	878476	-	transition	CGT->TGT	R->C	ns	response regulator	G	G	G	G	G	G	G	G	G	G	G	G	G	G	G	G	G	G	G	G	G	G	G	G	G	G	G	G	G	G	G	G	G	G	G	G	G
271	1	194694	CDS	WP_000280450.1	193559	195676	-	transversion	GAT->GCT	D->A	ns	bifunctional GTP diphosphokinase/guanosine-3',5'-bis pyrophosphate 3'-pyrophosphohydrolase	T	T	T	T	T	T	T	T	T	T	T	T	T	T	T	T	T	T	T	T	T	T	T	T	T	T	T	T	T	T	T	T	T	T	T	T	T
271	1	454013	CDS	WP_000733229.1	453895	454503	-	transversion	GAT->GCT	D->A	ns	SH3 domain-containing protein	T	T	T	T	T	T	T	T	T	T	T	T	T	T	T	T	T	T	T	T	T	T	T	T	T	T	T	T	T	T	T	T	T	T	T	T	T
271	1	490879	CDS	WP_001281961.1	489100	491760	+	transversion	ATC->CTC	I->L	ns	pyruvate dehydrogenase (acetyl-transferring), homodimeric type	A	A	A	A	A	A	A	A	A	A	A	A	A	A	A	A	A	A	A	A	A	A	A	A	A	A	A	A	A	A	A	A	A	A	A	A	A
271	1	582538	CDS	WP_000615853.1	581373	583058	-	transition	CAC->CGC	H->R	ns	AMP-binding protein	T	T	T	T	T	T	T	T	T	T	T	T	T	T	T	T	T	T	T	T	T	T	T	T	T	T	T	T	T	T	T	T	T	T	T	T	T
271	1	2542497	CDS	WP_000911599.1	2542169	2543227	+	transversion	GAT->GCT	D->A	ns	outer membrane-stress sensor serine endopeptidase DegS	A	A	A	A	A	A	A	A	A	A	A	A	A	A	A	A	A	A	A	A	A	A	A	A	A	A	A	A	A	A	A	A	A	A	A	A	A
272	2	231399	CDS	WP_001070791.1	229718	231898	-	transition	GCA->GTA	A->V	ns	4-alpha-glucanotransferase	G	G	G	G	G	G	G	G	G	G	G	G	G	G	G	G	G	G	G	G	G	G	G	G	G	G	G	G	G	G	G	G	G	G	G	G	G
272	1	792816	CDS	WP_000880258.1	792030	793349	+	transition	CAA->TAA	Q->*	ns	flagellar protein export ATPase FliI	C	C	C	C	C	C	C	C	C	C	C	C	C	C	C	C	C	C	C	C	C	C	C	C	C	C	C	C	C	C	C	C	C	C	C	C	C
272	1	2685964	CDS	WP_001177221.1	2685374	2686171	-	transition	ATT->GTT	I->V	ns	hypothetical protein	T	T	T	T	T	T	T	T	T	T	T	T	T	T	T	T	T	T	T	T	T	T	T	T	T	T	T	T	T	T	T	T	T	T	T	T	T
272	1	2718379	Unknown	N/A	N/A	N/A	N/A	transition	T->C	N/A	nc	N/A	T	T	T	T	T	T	T	T	T	T	T	T	T	T	T	T	T	T	T	T	T	T	T	T	T	T	T	T	T	T	T	T	T	T	T	T	T
272	1	2759143	CDS	WP_000245564.1	2758921	2759385	+	transversion	TTT->GTT	F->V	ns	zinc uptake transcriptional repressor Zur	T	T	T	T	T	T	T	T	T	T	T	T	T	T	T	T	T	T	T	T	T	T	T	T	T	T	T	T	T	T	T	T	T	T	T	T	T
273	2	247905	CDS	WP_000817997.1	246809	248026	+	transversion	ACC->AGC	T->S	ns	AAA family ATPase	C	C	C	C	C	C	C	C	C	C	C	C	C	C	C	C	C	C	C	C	C	C	C	C	C	C	C	C	C	C	C	C	C	C	C	C	C
273	2	439292	CDS	WP_000210005.1	439149	440177	-	transition	CCT->TCT	P->S	ns	dihydroorotase	G	G	G	G	G	G	G	G	G	G	G	G	G	G	G	G	G	G	G	G	G	G	G	G	G	G	G	G	G	G	G	G	G	G	G	G	G
273	2	537939	Unknown	N/A	N/A	N/A	N/A	transition	C->T	N/A	nc	N/A	C	C	C	C	C	C	C	C	C	C	C	C	C	C	C	C	C	C	C	C	C	C	C	C	C	C	C	C	C	C	C	C	C	C	C	C	C
273	1	457890	CDS	WP_000447090.1	456961	458478	+	transition	GGT->GGC	G->G	s	inorganic triphosphatase	T	T	T	T	T	T	T	T	T	T	T	T	T	T	T	T	T	T	T	T	T	T	T	T	T	T	T	T	T	T	T	T	T	T	T	T	T
274	2	154973	CDS	WP_053029754.1	154328	156151	+	transversion	ATT->TTT	I->F	ns	GGDEF domain-containing protein	A	A	A	A	A	A	A	A	A	A	A	A	A	A	A	A	A	A	A	A	A	A	A	A	A	A	A	A	A	A	A	A	A	A	A	A	A
274	1	22897	CDS	WP_000521788.1	22658	24181	+	transition	CGT->CGC	R->R	s	YifB family Mg chelatase-like AAA ATPase	T	T	T	T	T	T	T	T	T	T	T	T	T	T	T	T	T	T	T	T	T	T	T	T	T	T	T	T	T	T	T	T	T	T	T	T	T
274	1	325098	CDS	WP_001162087.1	324135	325127	+	transition	TGG->CGG	W->R	ns	DNA-directed RNA polymerase subunit alpha	T	T	T	T	T	T	T	T	T	T	T	T	T	T	T	T	T	T	T	T	T	T	T	T	T	T	T	T	T	T	T	T	T	T	T	T	T
274	1	871243	CDS	WP_001911200.1	871217	871888	-	transition	TTT->CTT	F->L	ns	SDR family oxidoreductase	A	A	A	A	A	A	A	A	A	A	A	A	A	A	A	A	A	A	A	A	A	A	A	A	A	A	A	A	A	A	A	A	A	A	A	A	A
274	1	1984086	CDS	WP_000157056.1	1983559	1984155	-	transition	CCC->TCC	P->S	ns	SPOR domain-containing protein	G	G	G	G	G	G	G	G	G	G	G	G	G	G	G	G	G	G	G	G	G	G	G	G	G	G	G	G	G	G	G	G	G	G	G	G	G
274	1	2672401	CDS	WP_000444259.1	2672311	2673072	-	transition	ATC->ATT	I->I	s	threonine/serine exporter ThrE family protein	G	G	G	G	G	G	G	G	G	G	G	G	G	G	G	G	G	G	G	G	G	G	G	G	G	G	G	G	G	G	G	G	G	G	G	G	G
275	2	288748	CDS	WP_001882860.1	287668	289485	-	transversion	TAT->TAA	Y->*	ns	SUMF1/EgtB/PvdO family nonheme iron enzyme	A	A	A	A	A	A	A	A	A	A	A	A	A	A	A	A	A	A	A	A	A	A	A	A	A	A	A	A	A	A	A	A	A	A	A	A	A
275	1	597568	CDS	WP_000312987.1	596592	597623	-	transversion	ATT->AAT	I->N	ns	2,3,4,5-tetrahydropyridine-2,6-dicarboxylate N-succinyltransferase	A	A	A	A	A	A	A	A	A	A	A	A	A	A	A	A	A	A	A	A	A	A	A	A	A	A	A	A	A	A	A	A	A	A	A	A	A
275	1	936418	CDS	WP_000781803.1	936329	936886	+	transversion	CCC->CCA	P->P	s	Slp family lipoprotein	C	C	C	C	C	C	C	C	C	C	C	C	C	C	C	C	C	C	C	C	C	C	C	C	C	C	C	C	C	C	C	C	C	C	C	C	C
275	1	938177	CDS	WP_000360594.1	937862	939562	+	transition	CCA->TCA	P->S	ns	long-chain-fatty-acid--CoA ligase FadD	C	C	C	C	C	C	C	C	C	C	C	C	C	C	C	C	C	C	C	C	C	C	C	C	C	C	C	C	C	C	C	C	C	C	C	C	C
275	1	1123343	Unknown	N/A	N/A	N/A	N/A	transition	A->G	N/A	nc	N/A	A	A	A	A	A	A	A	A	A	A	A	A	A	A	A	A	A	A	A	A	A	A	A	A	A	A	A	A	A	A	A	A	A	A	A	A	A
275	1	2336941	CDS	WP_001019422.1	2336616	2337410	-	transition	GGT->GAT	G->D	ns	sulfite exporter TauE/SafE family protein	C	C	C	C	C	C	C	C	C	C	C	C	C	C	C	C	C	C	C	C	C	C	C	C	C	C	C	C	C	C	C	C	C	C	C	C	C
275	1	2454981	CDS	WP_000192207.1	2453594	2456290	-	transition	GGT->GAT	G->D	ns	translation initiation factor IF-2	C	C	C	C	C	C	C	C	C	C	C	C	C	C	C	C	C	C	C	C	C	C	C	C	C	C	C	C	C	C	C	C	C	C	C	C	C
275	1	2657712	CDS	WP_001890075.1	2657372	2658433	+	transition	GGT->GAT	G->D	ns	A/G-specific adenine glycosylase	G	G	G	G	G	G	G	G	G	G	G	G	G	G	G	G	G	G	G	G	G	G	G	G	G	G	G	G	G	G	G	G	G	G	G	G	G
275	1	2808632	CDS	WP_000263118.1	2808494	2812519	-	transversion	GAC->GAG	D->E	ns	DNA-directed RNA polymerase subunit beta	G	G	G	G	G	G	G	G	G	G	G	G	G	G	G	G	G	G	G	G	G	G	G	G	G	G	G	G	G	G	G	G	G	G	G	G	G
276	1	1862405	CDS	WP_001262240.1	1861911	1862528	+	transition	GCC->GCT	A->A	s	high frequency lysogenization protein HflD	C	C	C	C	C	C	C	C	C	C	C	C	C	C	C	C	C	C	C	C	C	C	C	C	C	C	C	C	C	C	C	C	C	C	C	C	C
276	1	2752318	CDS	WP_001133791.1	2751685	2752446	-	transversion	GGT->GGG	G->G	s	phosphoadenylyl-sulfate reductase	A	A	A	A	A	A	A	A	A	A	A	A	A	A	A	A	A	A	A	A	A	A	A	A	A	A	A	A	A	A	A	A	A	A	A	A	A
277	2	337324	CDS	WP_000863745.1	337194	338825	-	transversion	CGT->CCT	R->P	ns	methyl-accepting chemotaxis protein	C	C	C	C	C	C	C	C	C	C	C	C	C	C	C	C	C	C	C	C	C	C	C	C	C	C	C	C	C	C	C	C	C	C	C	C	C
278	2	212614	CDS	WP_001882904.1	211125	213674	-	transition	ACG->ATG	T->M	ns	chitinase	G	G	G	G	G	G	G	G	G	G	G	G	G	G	G	G	G	G	G	G	G	G	G	G	G	G	G	G	G	G	G	G	G	G	G	G	G
279	1	865523	CDS	WP_000545344.1	865505	865711	+	transversion	AGT->TGT	S->C	ns	heme exporter protein CcmD	A	A	A	A	A	A	A	A	A	A	A	A	A	A	A	A	A	A	A	A	A	A	A	A	A	A	A	A	A	A	A	A	A	A	A	A	A
279	1	1963456	CDS	WP_000068572.1	1963188	1964177	-	transition	GAT->GGT	D->G	ns	GTP 3',8-cyclase MoaA	T	T	T	T	T	T	T	T	T	T	T	T	T	T	T	T	T	T	T	T	T	T	T	T	T	T	T	T	T	T	T	T	T	T	T	T	T
279	1	2334219	CDS	WP_000609761.1	2333670	2334818	+	transition	CCG->TCG	P->S	ns	Na/Pi cotransporter family protein	C	C	C	C	C	C	C	C	C	C	C	C	C	C	C	C	C	C	C	C	C	C	C	C	C	C	C	C	C	C	C	C	C	C	C	C	C
279	1	2785236	CDS	WP_000155485.1	2783859	2785820	-	transition	ATC->ATT	I->I	s	DNA mismatch repair endonuclease MutL	G	G	G	G	G	G	G	G	G	G	G	G	G	G	G	G	G	G	G	G	G	G	G	G	G	G	G	G	G	G	G	G	G	G	G	G	G
281	2	342800	CDS	WP_000757932.1	342073	343311	+	transition	GCT->GTT	A->V	ns	maltoporin LamB	C	C	C	C	C	C	C	C	C	C	C	C	C	C	C	C	C	C	C	C	C	C	C	C	C	C	C	C	C	C	C	C	C	C	C	C	C
281	2	381843	CDS	WP_001177874.1	381070	381903	+	transition	TCG->TCA	S->S	s	kinase/pyrophosphorylase	G	G	G	G	G	G	G	G	G	G	G	G	G	G	G	G	G	G	G	G	G	G	G	G	G	G	G	G	G	G	G	G	G	G	G	G	G
282	2	448630	CDS	WP_001126285.1	448221	448682	+	transversion	CAA->CCA	Q->P	ns	TetR family transcriptional regulator	A	A	A	A	A	A	A	A	A	A	A	A	A	A	A	A	A	A	A	A	A	A	A	A	A	A	A	A	A	A	A	A	A	A	A	A	A
282	1	209709	CDS	WP_000638377.1	208807	210114	-	transition	GCT->ACT	A->T	ns	anaerobic C4-dicarboxylate transporter	C	C	C	C	C	C	C	C	C	C	C	C	C	C	C	C	C	C	C	C	C	C	C	C	C	C	C	C	C	C	C	C	C	C	C	C	C
282	1	441427	CDS	WP_001882131.1	439274	442057	-	transition	GTC->ATC	V->I	ns	two-component sensor histidine kinase BarA	C	C	C	C	C	C	C	C	C	C	C	C	C	C	C	C	C	C	C	C	C	C	C	C	C	C	C	C	C	C	C	C	C	C	C	C	C
282	1	893990	CDS	WP_000906649.1	892057	895206	-	transition	ACC->ATC	T->I	ns	ribonuclease E	G	G	G	G	G	G	G	G	G	G	G	G	G	G	G	G	G	G	G	G	G	G	G	G	G	G	G	G	G	G	G	G	G	G	G	G	G
282	1	1924343	CDS	WP_000603545.1	1924176	1924919	-	transversion	TGG->AGG	W->R	ns	hypothetical protein	A	A	A	A	A	A	A	A	A	A	A	A	A	A	A	A	A	A	A	A	A	A	A	A	A	A	A	A	A	A	A	A	A	A	A	A	A
282	1	1982012	CDS	WP_000334233.1	1981458	1982972	-	transversion	GGC->TGC	G->C	ns	amidophosphoribosyltransferase	C	C	C	C	C	C	C	C	C	C	C	C	C	C	C	C	C	C	C	C	C	C	C	C	C	C	C	C	C	C	C	C	C	C	C	C	C
282	1	2670285	CDS	WP_000383338.1	2669979	2670359	+	transversion	ATC->CTC	I->L	ns	Co2+/Mg2+ efflux protein ApaG	A	A	A	A	A	A	A	A	A	A	A	A	A	A	A	A	A	A	A	A	A	A	A	A	A	A	A	A	A	A	A	A	A	A	A	A	A
282	1	2677360	CDS	amino acid permease	2676572	2677978	-	transversion	TTG->ATG	L->M	ns	amino acid permease	A	A	A	A	A	A	A	A	A	A	A	A	A	A	A	A	A	A	A	A	A	A	A	A	A	A	A	A	A	A	A	A	A	A	A	A	A
282	1	2809963	CDS	WP_000263118.1	2808494	2812519	-	transversion	GAC->TAC	D->Y	ns	DNA-directed RNA polymerase subunit beta	C	C	C	C	C	C	C	C	C	C	C	C	C	C	C	C	C	C	C	C	C	C	C	C	C	C	C	C	C	C	C	C	C	C	C	C	C
282	1	2834555	CDS	WP_001054524.1	2833339	2834598	-	transition	GTT->GCT	V->A	ns	transcription termination factor Rho	A	A	A	A	A	A	A	A	A	A	A	A	A	A	A	A	A	A	A	A	A	A	A	A	A	A	A	A	A	A	A	A	A	A	A	A	A
282	1	2841098	CDS	WP_001163252.1	2838174	2841617	-	transition	GGC->AGC	G->S	ns	hybrid sensor histidine kinase/response regulator	C	C	C	C	C	C	C	C	C	C	C	C	C	C	C	C	C	C	C	C	C	C	C	C	C	C	C	C	C	C	C	C	C	C	C	C	C
284	1	2523240	CDS	WP_000284384.1	2523010	2523780	-	transition	CTG->TTG	L->L	s	ABC transporter permease	G	G	G	G	G	G	G	G	G	G	G	G	G	G	G	G	G	G	G	G	G	G	G	G	G	G	G	G	G	G	G	A	G	G	A	G	G
285	2	159469	CDS	WP_000457419.1	158390	160051	+	transition	ATG->ATA	M->I	ns	STAS domain-containing protein	G	G	G	G	G	G	G	G	G	G	G	G	G	G	G	G	G	G	G	G	G	G	G	G	G	G	G	G	G	G	G	A	G	G	G	G	G
285	2	197316	CDS	WP_001071807.1	196715	197941	-	transversion	GTC->GAC	V->D	ns	sodium/glutamate symporter	A	A	A	A	A	A	A	A	A	A	A	A	A	A	A	A	A	A	A	A	A	A	A	A	A	A	A	A	A	A	A	T	A	A	A	A	A
285	2	801383	CDS	WP_000096571.1	801146	802078	+	transition	AGA->GGA	R->G	ns	exopolyphosphatase	A	A	A	A	A	A	A	A	A	A	A	A	A	A	A	A	A	A	A	A	A	A	A	A	A	A	A	A	A	A	A	G	A	A	A	A	A
285	1	34894	CDS	WP_001102808.1	34587	35867	-	transition	ACC->ATC	T->I	ns	16S rRNA (cytosine(967)-C(5))-methyltransferase RsmB	G	G	G	G	G	G	G	G	G	G	G	G	G	G	G	G	G	G	G	G	G	G	G	G	G	G	G	G	G	G	G	A	G	G	G	G	G
285	1	41027	CDS	WP_001265400.1	40913	42046	-	transversion	AAT->AAA	N->K	ns	5-(carboxyamino)imidazole ribonucleotide synthase	A	A	A	A	A	A	A	A	A	A	A	A	A	A	A	A	A	A	A	A	A	A	A	A	A	A	A	A	A	A	A	T	A	A	A	A	A
285	1	350518	CDS	WP_000056163.1	350042	350572	-	transition	GTG->ATG	V->M	ns	inorganic diphosphatase	C	C	C	C	C	C	C	C	C	C	C	C	C	C	C	C	C	C	C	C	C	C	C	C	C	C	C	C	C	C	C	T	C	C	C	C	C
285	1	488230	Unknown	N/A	N/A	N/A	N/A	transversion	G->T	N/A	nc	N/A	G	G	G	G	G	G	G	G	G	G	G	G	G	G	G	G	G	G	G	G	G	G	G	G	G	G	G	G	G	G	G	T	G	G	G	G	G
285	1	893145	CDS	WP_000906649.1	892057	895206	-	transition	CAA->TAA	Q->*	ns	ribonuclease E	G	G	G	G	G	G	G	G	G	G	G	G	G	G	G	G	G	G	G	G	G	G	G	G	G	G	G	G	G	G	G	A	G	G	G	G	G
285	1	2269110	CDS	WP_001045922.1	2268931	2269836	-	transversion	GGT->TGT	G->C	ns	hydrogen peroxide-inducible genes activator	C	C	C	C	C	C	C	C	C	C	C	C	C	C	C	C	C	C	C	C	C	C	C	C	C	C	C	C	C	C	C	A	C	C	C	C	C
285	1	2698955	CDS	WP_000473772.1	2698432	2699475	-	transition	GCG->GTG	A->V	ns	rod shape-determining protein	G	G	G	G	G	G	G	G	G	G	G	G	G	G	G	G	G	G	G	G	G	G	G	G	G	G	G	G	G	G	G	A	G	G	G	G	G
285	1	2699271	CDS	WP_000473772.1	2698432	2699475	-	transition	AAT->GAT	N->D	ns	rod shape-determining protein	T	T	T	T	T	T	T	T	T	T	T	T	T	T	T	T	T	T	T	T	T	T	T	T	T	T	T	T	T	T	T	C	T	T	T	T	T
286	2	341361	CDS	WP_000783456.1	339671	341641	-	transversion	CTG->CGG	L->R	ns	glycogen debranching protein GlgX	A	A	A	A	A	A	A	A	A	A	A	A	A	A	A	A	A	A	A	A	A	A	A	A	A	A	A	A	A	A	A	A	A	A	C	A	A
286	1	198206	CDS	WP_000354544.1	197848	199551	-	transition	GTC->GCC	V->A	ns	cation acetate symporter	A	A	A	A	A	A	A	A	A	A	A	A	A	A	A	A	A	A	A	A	A	A	A	A	A	A	A	A	A	A	A	A	A	A	G	A	A
286	1	271794	CDS	WP_000520444.1	271061	272077	+	transversion	TTG->TAG	L->*	ns	type IV pilus assembly protein PilM	T	T	T	T	T	T	T	T	T	T	T	T	T	T	T	T	T	T	T	T	T	T	T	T	T	T	T	T	T	T	T	T	T	T	A	T	T
286	1	1755535	Unknown	N/A	N/A	N/A	N/A	transition	T->C	N/A	nc	N/A	T	T	T	T	T	T	T	T	T	T	T	T	T	T	T	T	T	T	T	T	T	T	T	T	T	T	T	T	T	T	T	T	T	T	C	T	T
286	1	1888382	CDS	WP_000041130.1	1888380	1889576	+	transition	ATG->ATA	M->I	ns	acetate kinase	G	G	G	G	G	G	G	G	G	G	G	G	G	G	G	G	G	G	G	G	G	G	G	G	G	G	G	G	G	G	G	G	G	G	A	G	G
286	1	2481705	CDS	WP_001883436.1	2479860	2483393	+	transition	CCG->TCG	P->S	ns	two-component system sensor histidine kinase ChiS	C	C	C	C	C	C	C	C	C	C	C	C	C	C	C	C	C	C	C	C	C	C	C	C	C	C	C	C	C	C	C	C	C	C	T	C	C
286	1	2839858	CDS	WP_001163252.1	2838174	2841617	-	transition	GGG->GAG	G->E	ns	hybrid sensor histidine kinase/response regulator	C	C	C	C	C	C	C	C	C	C	C	C	C	C	C	C	C	C	C	C	C	C	C	C	C	C	C	C	C	C	C	C	C	C	T	C	C
286	1	2844624	CDS	WP_001112968.1	2843160	2844983	+	transition	GGT->AGT	G->S	ns	cyclic nucleotide-binding/CBS domain-containing protein	G	G	G	G	G	G	G	G	G	G	G	G	G	G	G	G	G	G	G	G	G	G	G	G	G	G	G	G	G	G	G	G	G	G	A	G	G
287	2	201455	CDS	WP_001180737.1	201412	202629	+	transversion	CTG->CAG	L->Q	ns	serine/threonine transporter SstT	T	T	T	T	T	T	T	T	T	T	T	T	T	T	T	T	T	T	T	T	T	T	T	T	T	T	T	T	T	T	T	T	T	A	T	T	T
287	2	461794	CDS	WP_000869512.1	460884	462017	+	transversion	ACC->AAC	T->N	ns	glycerate kinase	C	C	C	C	C	C	C	C	C	C	C	C	C	C	C	C	C	C	C	C	C	C	C	C	C	C	C	C	C	C	C	C	C	A	C	C	C
287	1	198995	CDS	WP_000354544.1	197848	199551	-	transition	ATC->ACC	I->T	ns	cation acetate symporter	A	A	A	A	A	A	A	A	A	A	A	A	A	A	A	A	A	A	A	A	A	A	A	A	A	A	A	A	A	A	A	A	A	G	A	A	A
287	1	488238	Unknown	N/A	N/A	N/A	N/A	transition	C->T	N/A	nc	N/A	C	C	C	C	C	C	C	C	C	C	C	C	C	C	C	C	C	C	C	C	C	C	C	C	C	C	C	C	C	C	C	C	C	T	C	C	C
287	1	631171	CDS	WP_000103964.1	630507	631733	+	transition	GGC->GAC	G->D	ns	NADH:ubiquinone reductase (Na(+)-transporting) subunit F	G	G	G	G	G	G	G	G	G	G	G	G	G	G	G	G	G	G	G	G	G	G	G	G	G	G	G	G	G	G	G	G	G	A	G	G	G
287	1	1162362	CDS	WP_000096995.1	1161524	1163806	+	transition	CCA->CTA	P->L	ns	acyl-CoA dehydrogenase	C	C	C	C	C	C	C	C	C	C	C	C	C	C	C	C	C	C	C	C	C	C	C	C	C	C	C	C	C	C	C	C	C	T	C	C	C
287	1	1806423	CDS	WP_001291245.1	1805495	1806460	-	transversion	GGT->GTT	G->V	ns	23S rRNA pseudouridine(2605) synthase RluB	C	C	C	C	C	C	C	C	C	C	C	C	C	C	C	C	C	C	C	C	C	C	C	C	C	C	C	C	C	C	C	C	C	A	C	C	C
287	1	1977779	CDS	WP_001021927.1	1977586	1978023	+	transition	TGG->TAG	W->*	ns	DUF2753 domain-containing protein	G	G	G	G	G	G	G	G	G	G	G	G	G	G	G	G	G	G	G	G	G	G	G	G	G	G	G	G	G	G	G	G	G	A	G	G	G
287	1	2698049	CDS	WP_000802448.1	2697485	2698375	-	transversion	GGA->GGC	G->G	s	rod shape-determining protein MreC	T	T	T	T	T	T	T	T	T	T	T	T	T	T	T	T	T	T	T	T	T	T	T	T	T	T	T	T	T	T	T	T	T	G	T	T	T
287	1	2848018	Unknown	N/A	N/A	N/A	N/A	transversion	C->A	N/A	nc	N/A	C	C	C	C	C	C	C	C	C	C	C	C	C	C	C	C	C	C	C	C	C	C	C	C	C	C	C	C	C	C	C	C	C	A	C	C	C
287	1	2950712	CDS	WP_000114969.1	2949901	2950749	+	transversion	ATC->AAC	I->N	ns	MurR/RpiR family transcriptional regulator	T	T	T	T	T	T	T	T	T	T	T	T	T	T	T	T	T	T	T	T	T	T	T	T	T	T	T	T	T	T	T	T	T	A	T	T	T
289	2	13871	CDS	WP_001276502.1	13089	14294	+	transition	GGC->GGT	G->G	s	multidrug efflux MFS transporter EmrD	C	C	C	C	C	C	C	C	C	C	C	C	C	C	C	C	C	C	C	C	C	C	C	C	C	C	C	C	C	C	C	C	C	C	C	C	C
289	2	163348	CDS	WP_001097201.1	162617	163717	+	transversion	GAT->GAA	D->E	ns	GGDEF domain-containing protein	T	T	T	T	T	T	T	T	T	T	T	T	T	T	T	T	T	T	T	T	T	T	T	T	T	T	T	T	T	T	T	T	T	T	T	T	T
289	2	507460	Unknown	N/A	N/A	N/A	N/A	transition	A->G	N/A	nc	N/A	A	A	A	A	A	A	A	A	A	A	A	A	A	A	A	A	A	A	A	A	A	A	A	A	A	A	A	A	A	A	A	A	A	A	A	A	A
289	1	325179	CDS	WP_001216360.1	325154	325540	+	transition	CAA->CGA	Q->R	ns	50S ribosomal protein L17	A	A	A	A	A	A	A	A	A	A	A	A	A	A	A	A	A	A	A	A	A	A	A	A	A	A	A	A	A	A	A	A	A	A	A	A	A
289	1	1000800	CDS	WP_001139306.1	999130	1000923	-	transition	CTT->TTT	L->F	ns	sensor histidine kinase	G	G	G	G	G	G	G	G	G	G	G	G	G	G	G	G	G	G	G	G	G	G	G	G	G	G	G	G	G	G	G	G	G	G	G	G	G
289	1	1117706	CDS	WP_001176923.1	1117704	1119464	+	transition	ATG->ATA	M->I	ns	sigma-54-dependent Fis family transcriptional regulator	G	G	G	G	G	G	G	G	G	G	G	G	G	G	G	G	G	G	G	G	G	G	G	G	G	G	G	G	G	G	G	G	G	G	G	G	G
289	1	1688349	CDS	WP_000460392.1	1687988	1688689	+	transition	GCG->GTG	A->V	ns	3'-5' exonuclease	C	C	C	C	C	C	C	C	C	C	C	C	C	C	C	C	C	C	C	C	C	C	C	C	C	C	C	C	C	C	C	C	C	C	C	C	C
289	1	1895533	CDS	WP_000956294.1	1895039	1895941	-	transition	CGT->TGT	R->C	ns	oligopeptide ABC transporter permease OppC	G	G	G	G	G	G	G	G	G	G	G	G	G	G	G	G	G	G	G	G	G	G	G	G	G	G	G	G	G	G	G	G	G	G	G	G	G
289	1	1897883	CDS	WP_000277613.1	1897024	1898655	-	transition	GCA->GTA	A->V	ns	peptide ABC transporter substrate-binding protein	G	G	G	G	G	G	G	G	G	G	G	G	G	G	G	G	G	G	G	G	G	G	G	G	G	G	G	G	G	G	G	G	G	G	G	G	G
289	1	2238141	CDS	WP_000099131.1	2237518	2238858	+	transversion	GGT->GGA	G->G	s	exodeoxyribonuclease VII large subunit	T	T	T	T	T	T	T	T	T	T	T	T	T	T	T	T	T	T	T	T	T	T	T	T	T	T	T	T	T	T	T	T	T	T	T	T	T
289	1	2809924	CDS	WP_000263118.1	2808494	2812519	-	transversion	GAC->TAC	D->Y	ns	DNA-directed RNA polymerase subunit beta	C	C	C	C	C	C	C	C	C	C	C	C	C	C	C	C	C	C	C	C	C	C	C	C	C	C	C	C	C	C	C	C	C	C	C	C	C
289	1	2928615	CDS	WP_000590014.1	2928588	2929517	+	transition	ACC->GCC	T->A	ns	WavE lipopolysaccharide synthesis family protein	A	A	A	A	A	A	A	A	A	A	A	A	A	A	A	A	A	A	A	A	A	A	A	A	A	A	A	A	A	A	A	A	A	A	A	A	A
290	2	393563	CDS	WP_000074814.1	392516	394135	-	transversion	ACA->ACT	T->T	s	ABC transporter ATP-binding protein	T	T	T	T	T	T	T	T	T	T	T	T	T	T	T	T	T	T	T	T	T	T	T	T	T	T	T	T	T	T	T	T	T	T	T	T	T
290	1	743583	CDS	WP_000290380.1	742558	743691	+	transition	GCC->GCT	A->A	s	flagellin	C	C	C	C	C	C	C	C	C	C	C	C	C	C	C	C	C	C	C	C	C	C	C	C	C	C	C	C	C	C	C	C	C	C	C	C	C
290	1	832634	CDS	WP_000025475.1	832585	833457	+	transition	ACC->ATC	T->I	ns	succinate--CoA ligase subunit alpha	C	C	C	C	C	C	C	C	C	C	C	C	C	C	C	C	C	C	C	C	C	C	C	C	C	C	C	C	C	C	C	C	C	C	C	C	C
290	1	842175	CDS	WP_000877242.1	840641	842917	+	transition	GCC->GTC	A->V	ns	Fe(2+) transporter permease subunit FeoB	C	C	C	C	C	C	C	C	C	C	C	C	C	C	C	C	C	C	C	C	C	C	C	C	C	C	C	C	C	C	C	C	C	C	C	C	C
290	1	914896	CDS	WP_000099574.1	914229	915674	-	transversion	CCC->CGC	P->R	ns	pyruvate kinase	G	G	G	G	G	G	G	G	G	G	G	G	G	G	G	G	G	G	G	G	G	G	G	G	G	G	G	G	G	G	G	G	G	G	G	G	G
290	1	940095	CDS	WP_001911432.1	939672	940793	+	transition	CGC->TGC	R->C	ns	ribonuclease D	C	C	C	C	C	C	C	C	C	C	C	C	C	C	C	C	C	C	C	C	C	C	C	C	C	C	C	C	C	C	C	C	C	C	C	C	C
290	1	1314528	CDS	WP_001247362.1	1314155	1314529	+	transition	TAG->TGG	*->W	ns	ATP-binding protein	A	A	A	A	A	A	A	A	A	A	A	A	A	A	A	A	A	A	A	A	A	A	A	A	A	A	A	A	A	A	A	A	A	A	A	A	A
290	1	1450544	CDS	WP_001881287.1	1450489	1450662	+	transition	GCC->GTC	A->V	ns	ribosome modulation factor	C	C	C	C	C	C	C	C	C	C	C	C	C	C	C	C	C	C	C	C	C	C	C	C	C	C	C	C	C	C	C	C	C	C	C	C	C
290	1	1721629	CDS	WP_000285476.1	1720829	1722043	-	transition	CGT->TGT	R->C	ns	sugar efflux transporter	G	G	G	G	G	G	G	G	G	G	G	G	G	G	G	G	G	G	G	G	G	G	G	G	G	G	G	G	G	G	G	G	G	G	G	G	G
290	1	1766677	CDS	WP_001890391.1	1766103	1766747	-	transition	GTC->GCC	V->A	ns	UvrY/SirA/GacA family response regulator transcription factor	A	A	A	A	A	A	A	A	A	A	A	A	A	A	A	A	A	A	A	A	A	A	A	A	A	A	A	A	A	A	A	A	A	A	A	A	A
290	1	2313946	Unknown	N/A	N/A	N/A	N/A	transversion	C->G	N/A	nc	N/A	C	C	C	C	C	C	C	C	C	C	C	C	C	C	C	C	C	C	C	C	C	C	C	C	C	C	C	C	C	C	C	C	C	C	C	C	C
290	1	2699367	CDS	WP_000473772.1	2698432	2699475	-	transversion	TCT->ACT	S->T	ns	rod shape-determining protein	A	A	A	A	A	A	A	A	A	A	A	A	A	A	A	A	A	A	A	A	A	A	A	A	A	A	A	A	A	A	A	A	A	A	A	A	A
292	1	2115968	CDS	WP_000098861.1	2114535	2116121	-	transition	GCT->ACT	A->T	ns	AbgT family transporter	C	C	C	C	C	C	C	C	C	C	C	C	C	C	C	C	C	C	C	C	C	C	C	C	C	C	C	C	C	C	C	C	C	C	C	C	C
292	1	2329420	CDS	WP_000420406.1	2328674	2329642	-	transition	CGC->TGC	R->C	ns	bifunctional riboflavin kinase/FAD synthetase	G	G	G	G	G	G	G	G	G	G	G	G	G	G	G	G	G	G	G	G	G	G	G	G	G	G	G	G	G	G	G	G	G	G	G	G	G
294	1	874720	CDS	WP_000197425.1	874137	876080	+	transition	TCC->TTC	S->F	ns	DNA topoisomerase III	C	C	C	C	C	C	C	C	C	C	C	C	C	C	C	C	C	C	C	C	C	C	C	C	C	C	C	C	C	C	C	C	C	C	C	C	C
295	2	90275	CDS	WP_000773430.1	89462	91516	+	transversion	ACC->TCC	T->S	ns	sensor histidine kinase	A	A	A	A	A	A	A	A	A	A	A	A	A	A	A	A	A	A	A	A	A	A	A	A	A	A	A	A	A	A	A	A	A	A	A	A	A
295	2	235214	CDS	WP_000264940.1	235014	237722	+	transversion	AGC->AGA	S->R	ns	HTH-type transcriptional regulator MalT	C	C	C	C	C	C	C	C	C	C	C	C	C	C	C	C	C	C	C	C	C	C	C	C	C	C	C	C	C	C	C	C	C	C	C	C	C
295	2	546029	CDS	WP_000195733.1	545474	546268	+	transition	GGT->AGT	G->S	ns	phenylalanine 4-monooxygenase	G	G	G	G	G	G	G	G	G	G	G	G	G	G	G	G	G	G	G	G	G	G	G	G	G	G	G	G	G	G	G	G	G	G	G	G	G
295	1	193782	CDS	WP_000280450.1	193559	195676	-	transition	CTG->CCG	L->P	ns	bifunctional GTP diphosphokinase/guanosine-3',5'-bis pyrophosphate 3'-pyrophosphohydrolase	A	A	A	A	A	A	A	A	A	A	A	A	A	A	A	A	A	A	A	A	A	A	A	A	A	A	A	A	A	A	A	A	A	A	A	A	A
296	1	1732768	CDS	WP_000486262.1	1732643	1732897	-	transversion	AAC->TAC	N->Y	ns	hypothetical protein	T	T	T	T	T	T	T	T	T	T	T	T	T	T	T	T	T	T	T	T	T	T	T	T	T	T	T	T	T	T	T	T	T	T	T	T	T
296	1	2265872	CDS	WP_000176892.1	2265267	2266580	-	transition	GCT->ACT	A->T	ns	isocitrate lyase	C	C	C	C	C	C	C	C	C	C	C	C	C	C	C	C	C	C	C	C	C	C	C	C	C	C	C	C	C	C	C	C	C	C	C	C	C
296	1	3001353	CDS	WP_001212849.1	3000660	3003770	+	transversion	ACC->CCC	T->P	ns	multidrug efflux RND transporter permease subunit VexB	A	A	A	A	A	A	A	A	A	A	A	A	A	A	A	A	A	A	A	A	A	A	A	A	A	A	A	A	A	A	A	A	A	A	A	A	A
297	2	1490	CDS	WP_000848953.1	1	2757	+	transition	GGT->GAT	G->D	ns	M6 family metalloprotease PrtV	G	G	G	G	G	G	G	G	G	G	G	G	G	G	G	G	G	G	G	G	G	G	G	G	G	G	G	G	G	G	G	G	G	G	G	G	A
297	2	70148	CDS	WP_000713800.1	69714	70655	+	transition	GCC->GCT	A->A	s	universal stress protein	C	C	C	C	C	C	C	C	C	C	C	C	C	C	C	C	C	C	C	C	C	C	C	C	C	C	C	C	C	C	C	C	C	C	C	C	T
297	2	236823	CDS	WP_000264940.1	235014	237722	+	transition	GAA->AAA	E->K	ns	HTH-type transcriptional regulator MalT	G	G	G	G	G	G	G	G	G	G	G	G	G	G	G	G	G	G	G	G	G	G	G	G	G	G	G	G	G	G	G	G	G	G	G	G	A
297	2	833108	Unknown	N/A	N/A	N/A	N/A	transition	C->T	N/A	nc	N/A	C	C	C	C	C	C	C	C	C	C	C	C	C	C	C	C	C	C	C	C	C	C	C	C	C	C	C	C	C	C	C	C	C	C	C	C	T
297	1	490644	CDS	WP_001281961.1	489100	491760	+	transversion	AAC->AAA	N->K	ns	pyruvate dehydrogenase (acetyl-transferring), homodimeric type	C	C	C	C	C	C	C	C	C	C	C	C	C	C	C	C	C	C	C	C	C	C	C	C	C	C	C	C	C	C	C	C	C	C	C	C	A
297	1	579668	CDS	WP_000774532.1	579172	581259	+	transition	GAA->GGA	E->G	ns	elongation factor G	A	A	A	A	A	A	A	A	A	A	A	A	A	A	A	A	A	A	A	A	A	A	A	A	A	A	A	A	A	A	A	A	A	A	A	A	G
297	1	1057762	CDS	WP_000208357.1	1056797	1058347	-	transversion	GAA->TAA	E->*	ns	SpoVR family protein	C	C	C	C	C	C	C	C	C	C	C	C	C	C	C	C	C	C	C	C	C	C	C	C	C	C	C	C	C	C	C	C	C	C	C	C	A
297	1	1083306	CDS	WP_000751972.1	1082903	1083937	+	transition	GCA->GTA	A->V	ns	porin OmpT	C	C	C	C	C	C	C	C	C	C	C	C	C	C	C	C	C	C	C	C	C	C	C	C	C	C	C	C	C	C	C	C	C	C	C	C	T
297	1	1083755	CDS	WP_000751972.1	1082903	1083937	+	transition	GGT->AGT	G->S	ns	porin OmpT	G	G	G	G	G	G	G	G	G	G	G	G	G	G	G	G	G	G	G	G	G	G	G	G	G	G	G	G	G	G	G	G	G	G	G	G	A
297	1	1092077	Unknown	N/A	N/A	N/A	N/A	transition	C->T	N/A	nc	N/A	C	C	C	C	C	C	C	C	C	C	C	C	C	C	C	C	C	C	C	C	C	C	C	C	C	C	C	C	C	C	C	C	C	C	C	C	T
297	1	1122130	CDS	WP_001039504.1	1122017	1122412	+	transition	GTG->GTA	V->V	s	thiol-disulfide oxidoreductase DCC family protein	G	G	G	G	G	G	G	G	G	G	G	G	G	G	G	G	G	G	G	G	G	G	G	G	G	G	G	G	G	G	G	G	G	G	G	G	A
297	1	1800934	CDS	WP_000073137.1	1800750	1801706	+	transition	GGC->GAC	G->D	ns	thioredoxin-disulfide reductase	G	G	G	G	G	G	G	G	G	G	G	G	G	G	G	G	G	G	G	G	G	G	G	G	G	G	G	G	G	G	G	G	G	G	G	G	A
297	1	2316391	CDS	WP_000947378.1	2315724	2316437	+	transition	AGC->AAC	S->N	ns	two-component system response regulator BtsR	G	G	G	G	G	G	G	G	G	G	G	G	G	G	G	G	G	G	G	G	G	G	G	G	G	G	G	G	G	G	G	G	G	G	G	G	A
297	1	2543134	CDS	WP_000911599.1	2542169	2543227	+	transversion	GAT->GAA	D->E	ns	outer membrane-stress sensor serine endopeptidase DegS	T	T	T	T	T	T	T	T	T	T	T	T	T	T	T	T	T	T	T	T	T	T	T	T	T	T	T	T	T	T	T	T	T	T	T	T	A
297	1	2633426	CDS	WP_000111267.1	2632382	2633545	-	transition	TCA->TCG	S->S	s	phosphoglycerate kinase	T	T	T	T	T	T	T	T	T	T	T	T	T	T	T	T	T	T	T	T	T	T	T	T	T	T	T	T	T	T	T	T	T	T	T	T	C
297	1	2840510	CDS	WP_001163252.1	2838174	2841617	-	transversion	GGT->TGT	G->C	ns	hybrid sensor histidine kinase/response regulator	C	C	C	C	C	C	C	C	C	C	C	C	C	C	C	C	C	C	C	C	C	C	C	C	C	C	C	C	C	C	C	C	C	C	C	C	A
298	1	198652	CDS	WP_000354544.1	197848	199551	-	transversion	GCC->GCA	A->A	s	cation acetate symporter	G	G	G	G	G	G	G	G	G	G	G	G	G	G	G	G	G	G	G	G	G	G	G	G	G	G	G	G	G	G	G	G	G	G	G	G	G
299	1	618818	CDS	WP_001232266.1	618020	618820	-	transition	ATG->ATA	M->I	ns	membrane protein	C	C	C	C	C	C	C	C	C	C	C	C	C	C	C	C	C	C	C	C	C	C	C	C	C	C	C	C	C	C	C	C	C	C	C	C	C
300	1	2041373	CDS	WP_000945987.1	2041195	2043111	+	transition	ATC->ACC	I->T	ns	penicillin-binding protein 2	T	T	T	T	T	T	T	T	T	T	T	T	T	T	T	T	T	T	T	T	T	T	T	T	T	T	T	T	T	T	T	T	T	T	T	T	T
301	1	202496	CDS	WP_000378642.1	202051	202680	-	transition	CCC->CTC	P->L	ns	response regulator transcription factor	G	G	G	G	G	G	G	G	G	G	G	G	G	G	G	G	G	G	G	G	G	G	G	G	G	G	G	G	G	G	G	G	G	G	G	G	G
301	1	262059	CDS	WP_000049171.1	261514	262728	+	transition	GAT->GAC	D->D	s	argininosuccinate synthase	T	T	T	T	T	T	T	T	T	T	T	T	T	T	T	T	T	T	T	T	T	T	T	T	T	T	T	T	T	T	T	T	T	T	T	T	T
302	2	80867	CDS	WP_001035991.1	78872	82615	-	transversion	TGG->TGT	W->C	ns	peptidase M66	C	C	C	C	C	C	C	C	C	C	C	C	C	C	C	C	C	C	C	C	C	C	C	C	C	C	C	C	C	C	C	C	C	C	C	C	C
302	1	778470	CDS	WP_000290371.1	777864	778997	+	transversion	GAC->TAC	D->Y	ns	flagellin	G	G	G	G	G	G	G	G	G	G	G	G	G	G	G	G	G	G	G	G	G	G	G	G	G	G	G	G	G	G	G	G	G	G	G	G	G
302	1	1894358	CDS	WP_001889269.1	1894040	1895014	-	transversion	GGC->GGA	G->G	s	ABC transporter ATP-binding protein	G	G	G	G	G	G	G	G	G	G	G	G	G	G	G	G	G	G	G	G	G	G	G	G	G	G	G	G	G	G	G	G	G	G	G	G	G
302	1	2285187	Unknown	N/A	N/A	N/A	N/A	transition	A->G	N/A	nc	N/A	A	A	A	A	A	A	A	A	A	A	A	A	A	A	A	A	A	A	A	A	A	A	A	A	A	A	A	A	A	A	A	A	A	A	A	A	A
306	1	930549	CDS	WP_000283414.1	929825	931825	+	transversion	GTC->GGC	V->G	ns	NADPH-dependent 2,4-dienoyl-CoA reductase	T	T	T	T	G	G	G	G	T	T	T	T	T	T	T	T	T	T	T	T	T	T	T	T	T	T	T	T	T	T	T	T	T	T	T	T	T
312	1	2560935	CDS	WP_000906485.1	2560844	2561041	-	transition	GCA->GTA	A->V	ns	carbon storage regulator CsrA	G	G	G	G	G	G	A	G	G	G	G	G	G	G	G	G	G	G	G	G	G	G	G	G	G	G	G	G	G	G	G	G	G	G	G	G	G
314	2	319732	CDS	WP_000684891.1	319263	320198	-	transition	GGC->GAC	G->D	ns	Gfo/Idh/MocA family oxidoreductase	C	C	C	C	C	C	C	C	T	C	C	C	C	C	C	C	C	C	C	C	C	C	C	C	C	C	C	C	C	C	C	C	C	C	C	C	C
314	1	192013	CDS	WP_000080593.1	191362	193440	-	transition	CAC->CAT	H->H	s	ATP-dependent DNA helicase RecG	G	G	G	G	G	G	G	G	A	G	G	G	G	G	G	G	G	G	G	G	G	G	G	G	G	G	G	G	G	G	G	G	G	G	G	G	G
314	1	253035	CDS	WP_000005325.1	252568	253602	+	transition	ATG->ATA	M->I	ns	NAD(P)H-dependent glycerol-3-phosphate dehydrogenase	G	G	G	G	G	G	G	G	A	G	G	G	G	G	G	G	G	G	G	G	G	G	G	G	G	G	G	G	G	G	G	G	G	G	G	G	G
314	1	797938	CDS	WP_053029683.1	797661	798071	+	transition	GCC->GTC	A->V	ns	flagellar motor switch protein FliN	C	C	C	C	C	C	C	C	T	C	C	C	C	C	C	C	C	C	C	C	C	C	C	C	C	C	C	C	C	C	C	C	C	C	C	C	C
314	1	1111311	CDS	WP_000706152.1	1111256	1111555	-	transversion	TCG->TAG	S->*	ns	PTS fructose transporter subunit IIB	G	G	G	G	G	G	G	G	T	G	G	G	G	G	G	G	G	G	G	G	G	G	G	G	G	G	G	G	G	G	G	G	G	G	G	G	G
314	1	2141246	CDS	WP_001918351.1	2141189	2141494	-	transition	CCG->CCA	P->P	s	RnfH family protein	C	C	C	C	C	C	C	C	T	C	C	C	C	C	C	C	C	C	C	C	C	C	C	C	C	C	C	C	C	C	C	C	C	C	C	C	C
315	2	51991	CDS	WP_000475387.1	51975	53891	-	transition	GGC->GAC	G->D	ns	methyl-accepting chemotaxis protein	C	C	C	C	C	C	C	C	C	C	C	C	C	C	C	C	C	C	C	C	C	C	C	C	C	C	C	C	C	C	C	C	C	C	C	C	C
315	1	919290	CDS	WP_001259038.1	918955	919875	-	transition	GCA->ACA	A->T	ns	ChaN family lipoprotein	C	C	C	C	C	C	C	C	C	C	C	C	C	C	C	C	C	C	C	C	C	C	C	C	C	C	C	C	C	C	C	C	C	C	C	C	C
315	1	1832667	Unknown	N/A	N/A	N/A	N/A	transversion	A->C	N/A	nc	N/A	A	A	A	A	A	A	A	A	A	A	A	A	A	A	A	A	A	A	A	A	A	A	A	A	A	A	A	A	A	A	A	A	A	A	A	A	A
315	1	2246605	CDS	WP_001091139.1	2246245	2247327	-	transversion	CCT->CCA	P->P	s	cytoskeleton protein RodZ	A	A	A	A	A	A	A	A	A	A	A	A	A	A	A	A	A	A	A	A	A	A	A	A	A	A	A	A	A	A	A	A	A	A	A	A	A
315	1	2523996	CDS	WP_000271063.1	2523786	2524703	-	transition	GAT->GAC	D->D	s	ABC transporter ATP-binding protein	A	A	A	A	A	A	A	A	A	A	A	A	A	A	A	A	A	A	A	A	A	A	A	A	A	A	A	A	A	A	A	A	A	A	A	A	A
316	2	882230	CDS	WP_000670244.1	881694	882833	-	transition	CGC->TGC	R->C	ns	exonuclease SbcCD subunit D	G	G	G	G	G	G	G	G	G	G	G	G	G	G	G	G	G	G	G	G	G	G	G	G	G	G	G	G	G	G	G	G	G	G	G	G	G
316	1	63354	CDS	WP_000060371.1	63192	63476	+	transversion	GTT->TTT	V->F	ns	hypothetical protein	G	G	G	G	G	G	G	G	G	G	G	G	G	G	G	G	G	G	G	G	G	G	G	G	G	G	G	G	G	G	G	G	G	G	G	G	G
-	2	90909	CDS	WP_000773430.1	89462	91516	+	transition	ACC->ATC	T->I	ns	sensor histidine kinase	C	C	C	C	C	C	C	C	C	C	C	C	C	C	C	C	C	C	C	C	C	C	C	C	C	C	C	C	C	C	C	C	C	C	C	C	T
-	2	247392	CDS	WP_000817997.1	246809	248026	+	transversion	AAC->ACC	N->T	ns	AAA family ATPase	A	A	A	A	A	A	A	A	A	A	A	A	A	A	A	A	A	A	A	A	A	A	A	A	A	A	A	A	A	A	A	A	A	A	A	A	A
-	1	441067	CDS	WP_001882131.1	439274	442057	-	transversion transition	ACC->CCC ACC->GCC	T->P T->A	ns ns	two-component sensor histidine kinase BarA	T	T	T	T	T	T	T	T	T	T	T	T	T	T	T	T	T	T	T	T	T	T	T	T	T	T	T	T	T	T	T	T	T	T	T	T	T
-	1	582422	CDS	WP_000615853.1	581373	583058	-	transversion	ATA->CTA	I->L	ns	AMP-binding protein	T	T	T	T	T	T	T	T	T	T	T	T	T	T	T	T	T	T	T	T	T	T	T	T	T	T	T	T	T	T	T	T	T	T	T	T	T
-	1	907953	CDS	WP_000497154.1	907371	908138	+	transition	CCT->TCT	P->S	ns	YchF/TatD family DNA exonuclease	C	C	C	C	C	C	C	C	C	T	T	T	T	T	T	T	T	T	T	T	T	T	T	T	T	T	T	T	T	C	C	C	C	C	C	C	C
-	1	999905	CDS	WP_001139306.1	999130	1000923	-	transversion transition	CGC->CTC CGC->CAC	R->L R->H	ns ns	sensor histidine kinase	C	C	C	C	C	C	C	C	C	C	C	C	C	C	C	C	C	C	C	C	C	C	C	C	C	C	C	C	C	C	C	C	C	A	C	C	C
-	1	1000024	CDS	WP_001139306.1	999130	1000923	-	transition transversion	ATG->ATA ATG->ATT	M->I M->I	ns ns	sensor histidine kinase	C	C	C	C	C	C	C	C	C	C	C	C	C	C	C	C	C	C	C	C	C	C	C	C	C	C	C	C	C	C	C	C	C	C	C	C	C
-	1	1021134	Unknown	N/A	N/A	N/A	N/A	transition	C->T	N/A	nc	N/A	C	C	C	C	C	C	C	C	C	C	C	C	C	C	C	C	C	C	C	C	C	C	C	C	C	C	C	C	C	C	C	C	C	C	C	C	C
-	1	1021337	CDS	WP_000228497.1	1021290	1021784	+	transversion	GAT->GAG	D->E	ns	leucine-responsive transcriptional regulator Lrp	T	T	T	T	T	T	T	T	T	T	T	T	T	T	T	T	T	T	T	T	T	T	T	T	T	T	T	T	T	G	T	G	T	T	T	T	T
-	1	1096788	CDS	WP_000929546.1	1096650	1097090	+	transition	CCG->TCG	P->S	ns	ExbD/TolR family protein	C	T	T	C	C	C	C	C	C	C	C	C	C	C	C	C	C	C	C	C	C	C	C	C	C	C	C	C	C	C	C	C	C	C	C	C	C
-	1	1290156	CDS	WP_000100702.1	1289929	1292814	+	transition	GCT->GCC	A->A	s	pyridoxal phosphate-dependent class III aminotransferase	T	C	C	C	C	C	C	C	C	C	C	C	C	C	C	C	C	C	C	C	C	C	C	C	C	C	C	C	C	C	C	C	C	C	C	C	C
-	1	1726857	CDS	WP_001281163.1	1724431	1727115	-	transversion transition	GAC->TAC GAC->AAC	D->Y D->N	ns ns	DNA topoisomerase (ATP-hydrolyzing) subunit A	C	C	C	C	A	A	A	A	C	C	C	C	C	C	C	C	C	C	C	C	C	C	C	C	C	C	C	C	C	C	C	C	C	C	C	C	C
-	1	1726868	CDS	WP_001281163.1	1724431	1727115	-	transversion	ATT->AGT	I->S	ns	DNA topoisomerase (ATP-hydrolyzing) subunit A	A	A	A	A	C	C	C	C	A	A	A	A	A	A	A	A	A	A	A	A	A	A	A	A	A	A	A	A	A	C	C	C	C	C	C	C	C
-	1	2266041	CDS	WP_000176892.1	2265267	2266580	-	transition	GCG->GCA	A->A	s	isocitrate lyase	C	T	T	T	C	C	C	C	C	C	C	C	C	C	C	C	C	C	C	C	C	C	C	C	C	C	C	C	C	C	C	C	C	C	C	C	C
-	1	2698655	CDS	WP_000473772.1	2698432	2699475	-	transition	GCA->GTA	A->V	ns	rod shape-determining protein	G	G	G	G	G	G	G	G	G	G	G	G	G	G	G	G	G	G	G	G	G	G	G	G	G	G	G	G	G	G	G	G	G	G	G	G	G
-	1	2698990	CDS	WP_000473772.1	2698432	2699475	-	transition transversion	ATG->ATA ATG->ATC	M->I M->I	ns ns	rod shape-determining protein	C	C	C	C	C	C	C	C	C	C	C	C	C	T	C	C	C	C	C	C	C	C	C	C	C	C	C	C	C	C	C	C	C	C	C	C	C
-	1	2699106	CDS	WP_000473772.1	2698432	2699475	-	transition	CGT->TGT	R->C	ns	rod shape-determining protein	G	G	G	G	G	G	G	G	G	G	G	G	G	G	G	G	G	G	G	G	G	G	G	G	G	G	G	G	G	G	G	G	G	G	G	G	G
-	1	2699142	CDS	WP_000473772.1	2698432	2699475	-	transition	GTG->ATG	V->M	ns	rod shape-determining protein	C	C	C	C	C	C	C	C	C	C	C	C	C	C	C	T	C	C	C	C	C	C	C	C	C	C	C	C	C	C	C	C	C	C	C	C	C
-	1	2763839	CDS	WP_001913997.1	2763793	2764878	-	transition	AAA->AGA	K->R	ns	alanine racemase	T	T	T	T	T	T	T	T	T	T	T	T	T	T	T	T	T	T	T	T	T	T	T	T	T	T	T	T	T	T	T	T	T	T	T	T	T
-	1	2764648	CDS	WP_001913997.1	2763793	2764878	-	transversion transversion	TTG->TTT TTG->TTC	L->F L->F	ns ns	alanine racemase	C	C	C	C	C	C	C	C	C	C	C	C	C	C	C	C	C	C	C	C	C	C	C	C	C	C	C	C	C	C	C	C	C	C	C	C	C
[truncated: 125 more columns]

## Sheet: Appendix 1 Table 4
Appendix 1 Table 4. AMR genes and plasmids found by reads mapping
plamsid legend	pVC1447	SXT	p158496	pVC211	Chromosome	unknown
					Aminoglycosides								tetracyclines				macrolides					trimethorprim				sulfonamides		quinolones		Blactamase				rifamycins	amphenicols
					AMI/Quin	GENTA	STREPTOMYCIN					KANAMYCIN	TETRACYCLINE				MACROLIDE					TRIMETHOPRIM				SULFONAMIDE		QUINOLONE		BETELAC	CARB	CEPHALOSPORIN		RIFAMYCIN	CHLORAMPH			CHLOR/FLORFEN	KM083064_Vibrio cholerae strain ICDC-1447 plasmid pVC1447		KY399978_Vibrio cholerae O139 strain ICDC-211 plasmid pVC211		CP083462.1_Aeromonas veronii strain SW3814 plasmid p158496
isolates	Year	Lineage	plasmid	rec_type by Plasmidfinder	aac(6')-Ib-cr5	aac(3)-IId	aadA16	aadA3	aadA2	aph(3'')-Ib	aph(6)-Id	aph(3')-Ia	tet(A)	tet(D)	tet(M)	tet(Y)	ere(A)	mph(A)	mph(F)	mph(E)	msr(E)	dfrA12	dfrA18	dfrA27	dfrA32	sul1	sul2	qnrA1	qnrA7	blaTEM-1	varG	blaCMY-2	blaOXA-1	arr-3	catA2	catB3	catB9	floR	identity	coverage	identity	coverage	identity	coverage
V02	1996	C1								1	1												1				1				1						1	1
V04	1996	C1								1	1												1				1				1						1	1
V05	1996	C1								1	1												1				1				1						1	1
V06	1996	C1								1	1												1				1				1						1	1
V08	1996	C1								1	1												1				1				1						1	1
V09	1996	C1								1	1												1				1				1						1	1
V10	1996	C1								1	1												1				1				1						1	1
V26	1998	C1								1	1												1				1				1						1	1
V31	1999	C1								1	1												1				1				1						1	1
V32	1999	C1								1	1												1				1				1						1	1
V33	2000	C1								1	1												1				1				1						1	1
8005	2008	C2	Vibrio cholerae strain ICDC-1447 plasmid pVC1447	IncA/C2		1			1	1	1	1		1						1	1					1	1			1	1						1	1	98.51	98.55
8007	2008	C2	Vibrio cholerae strain ICDC-1447 plasmid pVC1447	IncA/C2		1				1	1	1		1													1			1	1				1		1	1	93.29	93.34
8032	2008	C2	Vibrio cholerae strain ICDC-1447 plasmid pVC1447	IncA/C2		1			1	1	1	1		1						1	1					1	1			1	1				1		1	1	99.17	99.19
V20	1998	C2	Vibrio cholerae strain ICDC-1447 plasmid pVC1447	IncA/C2					1	1	1	1		1						1	1		1			1	1			1	1						1	1	98.44	98.47
V21	1998	C2	Vibrio cholerae strain ICDC-1447 plasmid pVC1447	IncA/C2					1	1	1	1		1						1	1		1			1	1			1	1						1	1	98.31	98.35
V23	1998	C2	Vibrio cholerae strain ICDC-1447 plasmid pVC1447	IncA/C2					1	1	1	1		1						1	1		1			1	1			1	1						1	1	98.48	98.53
V24	1998	C2	Vibrio cholerae strain ICDC-1447 plasmid pVC1447	IncA/C2		1			1	1	1	1		1						1	1		1			1	1			1	1				1		1	1	99.17	99.18
V25	1998	C2	Vibrio cholerae strain ICDC-1447 plasmid pVC1447	IncA/C2		1			1	1	1	1		1						1	1		1			1	1			1	1				1		1	1	99.17	99.18
V29	1999	C2	Vibrio cholerae strain ICDC-1447 plasmid pVC1447	IncA/C2					1							1						1					1			1	1				1		1		92.77	93
V30	1999	C2	Vibrio cholerae strain ICDC-1447 plasmid pVC1447	IncA/C2					1							1						1					1			1	1				1		1		91.36	91.6
V34	2000	C2	Vibrio cholerae strain ICDC-1447 plasmid pVC1447	IncA/C2		1			1	1	1	1		1						1	1		1			1	1			1	1				1		1	1	99.17	99.19
V37	2000	C2	Vibrio cholerae strain ICDC-1447 plasmid pVC1447	IncA/C2		1			1	1	1	1		1						1	1		1			1	1			1	1				1		1	1	99.17	99.18
V38	2000	C2	Vibrio cholerae strain ICDC-1447 plasmid pVC1447	IncA/C2		1			1	1	1	1		1						1	1		1			1	1			1	1				1		1	1	99.17	99.18
V39	2000	C2	Vibrio cholerae strain ICDC-1447 plasmid pVC1447	IncA/C2		1			1	1	1	1		1						1	1		1			1	1			1	1				1		1	1	99.17	99.19
V43	2000	C2	Vibrio cholerae strain ICDC-1447 plasmid pVC1447	IncA/C2		1				1	1	1		1						1	1		1				1			1	1				1		1	1	96.82	96.83
V44	2000	C2	Vibrio cholerae strain ICDC-1447 plasmid pVC1447	IncA/C2		1			1	1	1	1		1						1	1		1			1	1			1	1				1		1	1	99.17	99.18
V45	2000	C2	Vibrio cholerae strain ICDC-1447 plasmid pVC1447	IncA/C2		1			1	1	1	1		1						1	1		1			1	1			1	1				1		1	1	99.17	99.18
V46	2000	C2	Vibrio cholerae strain ICDC-1447 plasmid pVC1447	IncA/C2		1			1			1		1						1	1					1	1			1	1				1		1		99.17	99.18
V47	2000	C2	Vibrio cholerae strain ICDC-1447 plasmid pVC1447	IncA/C2		1			1	1	1			1						1	1		1			1	1			1	1				1		1	1	99.17	99.18
V48	2001	C2	Vibrio cholerae strain ICDC-1447 plasmid pVC1447	IncA/C2		1			1	1	1	1		1						1	1		1			1	1			1	1				1		1	1	99.17	99.19
V49	2001	C2	Vibrio cholerae strain ICDC-1447 plasmid pVC1447	IncA/C2		1				1	1	1		1						1	1		1				1			1	1				1		1	1	96.19	96.2
V52	2001	C2	Vibrio cholerae strain ICDC-1447 plasmid pVC1447	IncA/C2		1				1	1	1		1						1	1		1				1			1	1				1		1	1	96.41	96.43
V54	2001	C2	Vibrio cholerae strain ICDC-1447 plasmid pVC1447	IncA/C2					1			1		1						1	1					1	1			1	1				1		1		99.17	99.18
V56	2001	C2	Vibrio cholerae strain ICDC-1447 plasmid pVC1447	IncA/C2		1			1	1	1	1		1						1	1		1			1	1			1	1				1		1	1	99.17	99.19
V57	2001	C2	Vibrio cholerae strain ICDC-1447 plasmid pVC1447	IncA/C2		1			1	1	1	1		1						1	1		1			1	1			1	1				1		1	1	99.18	99.19
V58	2001	C2	Vibrio cholerae strain ICDC-1447 plasmid pVC1447	IncA/C2		1			1	1	1	1		1						1	1		1			1	1			1	1				1		1	1	99.17	99.18
V59	2001	C2	Vibrio cholerae strain ICDC-1447 plasmid pVC1447	IncA/C2		1			1	1	1	1		1						1	1		1			1	1			1	1				1		1	1	99.18	99.19
V63	2002	C2	Vibrio cholerae strain ICDC-1447 plasmid pVC1447	IncA/C2		1			1	1	1	1		1						1	1					1	1			1	1				1		1	1	99.17	99.18
V65	2002	C2	Vibrio cholerae strain ICDC-1447 plasmid pVC1447	IncA/C2		1				1	1	1		1						1	1		1				1			1	1				1		1	1	96.09	96.13
V66	2002	C2	Vibrio cholerae strain ICDC-1447 plasmid pVC1447	IncA/C2		1			1	1	1	1		1						1	1		1			1	1			1	1				1		1	1	99.17	99.18
V67	2002	C2	Vibrio cholerae strain ICDC-1447 plasmid pVC1447	IncA/C2		1			1	1	1	1		1						1	1					1	1			1	1				1		1	1	99.17	99.18
V68	2002	C2	Vibrio cholerae strain ICDC-1447 plasmid pVC1447	IncA/C2		1			1	1	1	1		1						1	1		1			1	1			1	1				1		1	1	99.17	99.18
V69	2002	C2	Vibrio cholerae strain ICDC-1447 plasmid pVC1447	IncA/C2		1			1	1	1	1		1						1	1		1			1	1			1	1				1		1	1	99.17	99.19
V70	2002	C2	Vibrio cholerae strain ICDC-1447 plasmid pVC1447	IncA/C2		1			1	1	1	1		1						1	1		1			1	1			1	1				1		1	1	99.17	99.19
V71	2002	C2	Vibrio cholerae strain ICDC-1447 plasmid pVC1447	IncA/C2		1			1	1	1	1		1						1	1		1			1	1			1	1				1		1	1	99.17	99.18
V72	2003	C2	Vibrio cholerae strain ICDC-1447 plasmid pVC1447	IncA/C2		1			1	1	1	1		1						1	1		1			1	1			1	1				1		1	1	99.17	99.18
V73	2003	C2	Vibrio cholerae strain ICDC-1447 plasmid pVC1447	IncA/C2		1			1	1	1	1		1						1	1					1	1			1	1				1		1	1	99.17	99.19
V74	2003	C2	Vibrio cholerae strain ICDC-1447 plasmid pVC1447	IncA/C2		1			1	1	1	1		1						1	1					1	1			1	1				1		1	1	99.18	99.19
V78	2004	C2	Vibrio cholerae strain ICDC-1447 plasmid pVC1447	IncA/C2		1			1	1	1	1		1						1	1					1	1			1	1				1		1	1	99.18	99.19
V79	2004	C2	Vibrio cholerae strain ICDC-1447 plasmid pVC1447	IncA/C2		1			1	1	1	1		1						1	1					1	1			1	1				1		1	1	99.17	99.19
V80	2004	C2	Vibrio cholerae strain ICDC-1447 plasmid pVC1447	IncA/C2		1			1	1	1	1		1						1	1					1	1			1	1				1		1	1	99.18	99.19
V81	2004	C2	Vibrio cholerae strain ICDC-1447 plasmid pVC1447	IncA/C2		1			1	1	1	1		1						1	1					1	1			1	1				1		1	1	99.17	99.19
V82	2004	C2	Vibrio cholerae strain ICDC-1447 plasmid pVC1447	IncA/C2		1			1	1	1	1		1						1	1					1	1			1	1				1		1	1	99.17	99.18
V83	2004	C2	Vibrio cholerae strain ICDC-1447 plasmid pVC1447	IncA/C2		1			1	1	1	1		1						1	1					1	1			1	1				1		1	1	99.17	99.18
V84	2004	C2	Vibrio cholerae strain ICDC-1447 plasmid pVC1447	IncA/C2		1			1	1	1	1		1						1	1					1	1			1	1				1		1	1	99.17	99.19
V85	2004	C2	Vibrio cholerae strain ICDC-1447 plasmid pVC1447	IncA/C2		1			1	1	1	1		1						1	1					1	1			1	1				1		1	1	99.17	99.19
V86	2004	C2	Vibrio cholerae strain ICDC-1447 plasmid pVC1447	IncA/C2		1			1	1	1	1		1						1	1					1	1			1	1				1		1	1	99.17	99.19
V87	2004	C2	Vibrio cholerae strain ICDC-1447 plasmid pVC1447	IncA/C2		1			1	1	1	1		1						1	1					1	1			1	1				1		1	1	99.17	99.19
V88	2004	C2	Vibrio cholerae strain ICDC-1447 plasmid pVC1447	IncA/C2		1			1	1	1	1		1						1	1					1	1			1	1				1		1	1	99.17	99.18
V89	2004	C2	Vibrio cholerae strain ICDC-1447 plasmid pVC1447	IncA/C2		1			1	1	1	1		1									1			1	1			1	1				1		1	1	97.25	97.28
V90	2004	C2	Vibrio cholerae strain ICDC-1447 plasmid pVC1447	IncA/C2					1	1	1			1									1			1	1			1	1				1		1	1	97.25	97.27
V91	2004	C2	Vibrio cholerae strain ICDC-1447 plasmid pVC1447	IncA/C2		1			1	1	1	1		1									1			1	1			1	1				1		1	1	96.75	96.78
V92	2004	C2	Vibrio cholerae strain ICDC-1447 plasmid pVC1447	IncA/C2		1			1	1	1	1		1									1			1	1			1	1				1		1	1	97.13	97.18
V93	2004	C2	Vibrio cholerae strain ICDC-1447 plasmid pVC1447	IncA/C2		1			1	1	1	1		1									1			1	1			1	1				1		1	1	97.09	97.12
V94	2004	C2	Vibrio cholerae strain ICDC-1447 plasmid pVC1447	IncA/C2		1			1	1	1	1		1						1	1					1	1			1	1				1		1	1	99.17	99.19
V95	2004	C2	Vibrio cholerae strain ICDC-1447 plasmid pVC1447	IncA/C2		1			1	1	1	1		1						1	1					1	1			1	1				1		1	1	99.17	99.18
V96	2004	C2	Vibrio cholerae strain ICDC-1447 plasmid pVC1447	IncA/C2		1			1	1	1	1		1									1			1	1			1	1				1		1	1	97.06	97.09
V76	2004	C2								1	1																1				1						1	1
V77	2004	C2								1	1																1				1						1	1
8033	2008	C3	Aeromonas veronii strain SW3814 plasmid p158496	IncA/C						1	1	1			1			1				1	1			1	1				1						1	1					97.7309	81.97
8034	2008	C3	Aeromonas veronii strain SW3814 plasmid p158496	IncA/C					1	1	1	1			1			1				1	1			1	1				1						1	1					97.6934	81.94
8035	2008	C3	Aeromonas veronii strain SW3814 plasmid p158496	IncA/C						1	1	1			1			1				1	1			1	1				1						1	1					97.6781	82.26
8036	2008	C3	Aeromonas veronii strain SW3814 plasmid p158496	IncA/C						1	1	1			1			1				1	1			1	1				1						1	1					97.594	82.71
11004	2010	C3	Aeromonas veronii strain SW3814 plasmid p158496	IncA/C						1	1	1		1	1			1				1	1			1	1				1						1	1					97.73	83.7
13001	2013	C3	Aeromonas veronii strain SW3814 plasmid p158496	IncA/C						1	1	1		1	1			1				1	1			1	1				1						1	1					97.7322	83.78
13006	2013	C3	Aeromonas veronii strain SW3814 plasmid p158496	IncA/C						1	1	1		1	1			1				1	1			1	1				1						1	1					97.7445	84.24
13012	2013	C3	Aeromonas veronii strain SW3814 plasmid p158496	IncA/C						1	1	1			1			1				1	1			1	1				1						1	1					97.6471	82.45
13019	2013	C3	Aeromonas veronii strain SW3814 plasmid p158496	IncA/C						1	1	1		1	1			1				1	1			1	1				1						1	1					97.7305	84.16
14009	2014	C3	Aeromonas veronii strain SW3814 plasmid p158496	IncA/C						1	1	1		1	1			1				1	1			1	1				1						1	1					97.7598	83.92
14010	2014	C3	Aeromonas veronii strain SW3814 plasmid p158496	IncA/C				1		1	1	1		1	1			1				1	1			1	1				1						1	1					97.7445	84.24
16004	2015	C3	Aeromonas veronii strain SW3814 plasmid p158496	IncA/C						1	1	1		1	1			1				1	1			1	1				1						1	1					97.7778	83.25
16005	2016	C3	Aeromonas veronii strain SW3814 plasmid p158496	IncA/C						1	1	1			1			1				1	1			1	1				1						1	1					97.5996	82.07
18001	2018	C3	Aeromonas veronii strain SW3814 plasmid p158496	IncA/C						1	1	1			1			1				1	1			1	1				1						1	1					97.6636	81.32
18002	2018	C3	Aeromonas veronii strain SW3814 plasmid p158496	IncA/C						1	1	1			1			1				1	1			1	1				1						1	1					97.6584	81.14
18003	2018	C3	Aeromonas veronii strain SW3814 plasmid p158496	IncA/C						1	1	1			1			1				1	1			1	1				1						1	1					97.6945	81.11
18004	2018	C3	Aeromonas veronii strain SW3814 plasmid p158496	IncA/C				1		1	1	1			1			1				1	1			1	1				1						1	1					97.6959	81.16
V19	1998	C3	Aeromonas veronii strain SW3814 plasmid p158496	IncA/C				1		1	1	1		1	1			1				1	1			1	1				1						1	1					97.7662	84.61
V28	1999	C3	Aeromonas veronii strain SW3814 plasmid p158496	IncA/C					1	1	1	1		1	1			1				1	1			1	1				1						1	1					97.7051	84.97
9005	2009	C3	Vibrio cholerae O139 strain ICDC-211 plasmid pVC211	IncA/C2			1			1	1		1					1						1		1	1	1			1			1	1		1	1			99.4582	94.19
14007	2013	C3	Vibrio cholerae O139 strain ICDC-211 plasmid pVC211	IncA/C2			1			1	1		1					1					1	1		1	1	1			1			1	1		1	1			99.4598	94.47
14008	2014	C3	Vibrio cholerae O139 strain ICDC-211 plasmid pVC211	IncA/C2	1		1			1	1		1										1	1		1	1		1		1	1	1	1		1	1	1			99.2854	90.78
16003	2015	C3	Vibrio cholerae O139 strain ICDC-211 plasmid pVC211	IncA/C2			1			1	1		1					1					1	1		1	1	1			1			1	1		1	1			99.489	93.58
V64	2002	C3	Vibrio cholerae O139 strain ICDC-211 plasmid pVC211	IncA/C2					1	1	1		1				1		1				1		1	1	1				1				1		1	1			97.7571	89.26
13002	2013	C3								1	1												1				1				1						1	1
13003	2013	C3								1	1												1				1				1						1	1
13004	2013	C3								1	1												1				1				1						1	1
13005	2013	C3								1	1												1				1				1						1	1
V17	1997	outlier	Aeromonas veronii strain SW3814 plasmid p158496	IncA/C					1	1	1			1	1							1	1			1	1				1						1	1					97.6321	80.24
V18	1998	outlier	Aeromonas veronii strain SW3814 plasmid p158496	IncA/C					1	1	1			1	1							1	1			1	1				1						1	1					97.6372	82.53
V01	1994	outlier								1	1												1				1				1						1	1
V11	1996	outlier								1	1												1				1				1						1	1
V12	1997	outlier								1	1												1				1				1						1	1
V14	1997	outlier								1	1												1				1				1						1	1
